# Supplementary material for: Proteomic Dissection of Endosperm Starch Granule Associated Proteins Reveals a Network Coordinating Starch Biosynthesis and Amino Acid Metabolism and Glycolysis in Rice Endosperms
Source: Front Plant Sci. 2016 May 25;7:707. doi: 10.3389/fpls.2016.00707 (PMC4879773; doi:10.3389/fpls.2016.00707)
Supplement: Supplementary file 1 [file Table1.XLSX]

## Sheet: Table S1
Table S1.Expression profile data of the 631 spots presented in all the 18 images. For each sample, 4 biological replicates were independently performed. The volume and standard volume are abundence of spots in samples and internal standard, respectively. RV, volume/standared. SD, standard deviation. P values of ANOVA and T-test were also showed. Spots with p < 0.05 in both ANOVA and T-test were c…
Spot no.	10a			10b			10c			10d			RV(10)		15a			15b			15c			15d			RV(15)		20a			20b			20c			20d			RV(20)		ANOVA1	T-test
	Volume	Standard	RV	Volume	Standard	RV	Volume	Standard	RV	Volume	Standard	RV	means	SD	Volume	Standard	RV	Volume	Standard	RV	Volume	Standard	RV	Volume	Standard	RV	means	SD	Volume	Standard	RV	Volume	Standard	RV	Volume	Standard	RV	Volume	Standard	RV	means	SD		10 vs 15	10 vs 20	15 vs 20
14	14759	18406	0.801858	25260	74081	0.340978	2483	8621	0.288018	12754	12418	1.02706	0.614478	0.359032	12564	18406	0.682603	160269	116281	1.37829	6905	8621	0.800951	23783	25573	0.930004	0.947962	0.304156	244331	116281	2.10121	213142	74081	2.87715	100901	25573	3.94561	40968	12418	3.29908	3.05576	0.773326	0.3155	0.2311	0.6674	0.3622
23	2777	5748	0.483125	10020	15653	0.640133	12347	17852	0.691631	14538	25676	0.56621	0.595275	0.0907731	4730	5748	0.822895	15286	18451	0.828465	15180	17852	0.850325	22370	18049	1.2394	0.935272	0.2031	13120	18451	0.711073	37522	15653	2.39711	21320	18049	1.18123	66189	25676	2.57785	1.71682	0.913339	0.01803	0.1729	0.05817	0.0424
48	9408	10922	0.861381	14388	22170	0.648985	7159	11757	0.608914	7323	11571	0.632875	0.688039	0.116728	9248	10922	0.846731	4638	4486	1.03388	7869	11757	0.669303	12742	11454	1.11245	0.915592	0.198449	11070	4486	2.46768	34477	22170	1.55512	23663	11454	2.06592	39255	11571	3.39253	2.37031	0.777091	0.01684	0.0531	0.01853	0.1212
54	9243	10060	0.918787	17170	26061	0.658839	5415	14464	0.374378	7810	10270	0.760467	0.678118	0.229007	6625	10060	0.658549	12039	18939	0.635672	13311	14464	0.920285	14919	15549	0.959483	0.793497	0.170045	62520	18939	3.30112	41682	26061	1.5994	22266	15549	1.43199	23988	10270	2.33574	2.16706	0.851884	0.05799	0.05689	0.1097	0.2031
69	8072	9624	0.838736	9041	9277	0.974561	9391	14311	0.656209	17435	25091	0.694871	0.791094	0.145353	6205	9624	0.644742	28614	41143	0.695477	10324	14311	0.721403	8666	10739	0.806965	0.717147	0.0678171	40205	41143	0.977201	15247	9277	1.64353	21851	10739	2.03473	68568	25091	2.73277	1.84706	0.734345	0.0006314	0.00442	0.00468	0.0621
73	31943	30940	1.03242	24704	28153	0.877491	18175	35100	0.517806	35072	22983	1.526	0.988428	0.418214	14563	30940	0.470685	13782	28109	0.490306	25020	35100	0.712821	18972	14031	1.35215	0.75649	0.412009	39437	28109	1.403	26351	28153	0.935993	18683	14031	1.33155	55360	22983	2.40874	1.51982	0.627195	0.003497	0.02772	0.00787	0.07863
74	48113	37791	1.27313	12766	15026	0.849594	24328	37385	0.650742	9549	9706	0.983824	0.939324	0.261241	19149	37791	0.506708	4279	8211	0.52113	26189	37385	0.700522	7482	9326	0.802273	0.632658	0.143384	16524	8211	2.01242	19867	15026	1.32217	16423	9326	1.76099	49453	9706	5.0951	2.54767	1.72207	0.004106	0.002842	0.02931	0.3258
76	16673	25773	0.646917	6270	10416	0.601959	2712	6146	0.441263	20487	261172	0.0784426	0.442145	0.258039	12567	25773	0.487603	14715	27678	0.53165	5139	6146	0.836154	3431	3357	1.02204	0.719363	0.25443	94116	27678	3.40039	26522	10416	2.54627	16255	3357	4.84212	1431465	261172	5.48093	4.06743	1.33629	0.1196	0.1974	0.2205	0.02485
83	2327	5699	0.408317	846	3259	0.259589	891	5463	0.163097	2060	27323	0.0753944	0.226599	0.142601	3385	5699	0.593964	25260	41347	0.610927	5726	5463	1.04814	3589	4655	0.770999	0.756008	0.210455	209332	41347	5.06281	17038	3259	5.22798	24584	4655	5.2812	141585	27323	5.1819	5.18847	0.093085	0.002452	0.0393	0.01115	0.005668
84	20322	23519	0.864067	1305	2529	0.516014	1904	7423	0.2565	1796	81964	0.0219121	0.414623	0.36125	12400	23519	0.527233	8864	11683	0.758709	4833	7423	0.651084	5389	7078	0.761373	0.6746	0.110866	56742	11683	4.8568	13143	2529	5.19692	35173	7078	4.96934	442619	81964	5.40016	5.10581	0.241918	0.07838	0.1572	0.1556	0.0007913
89	43296	146294	0.295952	2523	3623	0.696384	9432	28645	0.329272	2558	4743	0.539321	0.465232	0.188026	55485	146294	0.379271	5870	12747	0.460501	20660	28645	0.721243	3634	3643	0.99753	0.639636	0.279659	45585	12747	3.57614	9785	3623	2.7008	16866	3643	4.6297	34854	4743	7.34851	4.56379	2.01703	0.0273	0.1456	0.1188	0.01578
90	177401	178316	0.994869	42086	51003	0.825167	232977	265784	0.876565	103784	93058	1.11526	0.952966	0.129441	99566	178316	0.558368	25111	36305	0.691668	195482	265784	0.735492	179617	204282	0.87926	0.716197	0.132254	46372	36305	1.27729	37561	51003	0.736447	231725	204282	1.13434	100660	93058	1.08169	1.05744	0.229399	3.149e-05	0.001478	0.0008069	0.004701
95	25808	177155	0.14568	3817	6080	0.627796	8580	34334	0.249898	14375	25681	0.559752	0.395782	0.234201	62011	177155	0.350038	40832	72002	0.567095	23785	34334	0.692754	10073	10963	0.918818	0.632176	0.237817	311873	72002	4.33145	23755	6080	3.90707	79832	10963	7.28195	103773	25681	4.04085	4.89033	1.60422	0.03399	0.2239	0.09929	0.009605
105	48549	121542	0.399442	2649	6684	0.39632	11685	34847	0.335323	10588	32289	0.327914	0.36475	0.0383973	43175	121542	0.355227	10552	19257	0.547957	20432	34847	0.586335	5597	6912	0.809751	0.574817	0.18643	97708	19257	5.0739	31924	6684	4.77618	42788	6912	6.19039	139552	32289	4.32197	5.09061	0.795713	0.0002604	0.1051	0.004112	0.00281
110	320257	377610	0.848116	107801	163352	0.659931	12246	44036	0.278091	37207	59712	0.623108	0.602311	0.237551	338326	377610	0.895967	35321	32679	1.08085	46166	44036	1.04837	86346	74975	1.15166	1.04421	0.10783	34053	32679	1.04205	215182	163352	1.31729	221140	74975	2.94952	116813	59712	1.95627	1.81628	0.847005	0.01625	0.1885	0.08046	0.01272
114	2414	13678	0.176488	5969	12752	0.468083	2381	8282	0.287491	3878	16068	0.241349	0.293353	0.125069	5918	13678	0.432666	20951	27624	0.758435	7092	8282	0.856315	8210	11585	0.708675	0.689023	0.181576	98856	27624	3.57863	62971	12752	4.93813	66918	11585	5.77626	135695	16068	8.44505	5.68452	2.05108	0.001599	0.09294	0.01017	0.001421
115	4643	48578	0.0955782	10353	64723	0.159959	1162	14435	0.0804988	2566	97721	0.0262584	0.0905735	0.0550069	20953	48578	0.431327	73262	112994	0.648371	10607	14435	0.734811	12366	20009	0.618022	0.608133	0.127834	648181	112994	5.73642	299875	64723	4.63321	120520	20009	6.02329	546710	97721	5.5946	5.49688	0.602763	0.0002779	0.01193	0.003642	0.0008472
116	27949	31691	0.881922	10465	21499	0.486767	1590	6994	0.227338	628	4432	0.141697	0.434431	0.33245	15631	31691	0.493232	9627	14523	0.66288	4237	6994	0.605805	9895	17238	0.574023	0.583985	0.0707953	85192	14523	5.86601	94860	21499	4.4123	89643	17238	5.20031	19239	4432	4.34093	4.95489	0.721507	0.02091	0.2298	0.08134	0.003525
120	2524	23215	0.108723	652	12307	0.052978	6995	24141	0.289756	5162	64019	0.0806323	0.133022	0.106939	8864	23215	0.381822	24639	33502	0.735449	19428	24141	0.804772	9104	13428	0.677986	0.650007	0.186153	110218	33502	3.28989	57289	12307	4.65499	78977	13428	5.88152	370198	64019	5.78263	4.90226	1.21035	0.0009838	0.02279	0.007256	0.001631
121	1137	25798	0.0440732	3746	22041	0.169956	1312	13417	0.0977864	1666	14822	0.1124	0.106054	0.0517485	10519	25798	0.407745	30763	46825	0.656978	10260	13417	0.764701	11025	15486	0.711933	0.635339	0.157975	191957	46825	4.09946	92360	22041	4.19037	109354	15486	7.06147	93170	14822	6.28593	5.40931	1.49439	0.0002665	0.01215	0.003397	0.0008472
122	7192	42224	0.17033	3138	18681	0.167978	726	13610	0.0533431	5422	113073	0.0479513	0.109901	0.068462	17434	42224	0.412893	93569	144857	0.64594	9267	13610	0.680896	10830	18808	0.575819	0.578887	0.118975	828657	144857	5.72052	89801	18681	4.80708	104675	18808	5.56545	582707	113073	5.15337	5.3116	0.412809	0.000219	0.01197	0.002994	0.001113
127	4589	44115	0.104024	8365	31205	0.268066	3926	29952	0.131076	4391	88182	0.0497947	0.13824	0.0929147	18614	44115	0.421943	7251	11083	0.654245	21513	29952	0.718249	21881	30702	0.71269	0.626782	0.139594	73214	11083	6.60597	139922	31205	4.48396	184434	30702	6.00723	498508	88182	5.65317	5.68758	0.893589	0.0006512	0.02259	0.005705	0.00151
129	21631	44685	0.484077	458476	578145	0.793012	51405	76099	0.675502	41667	67709	0.615383	0.641994	0.12855	17099	44685	0.382656	13945	22587	0.617391	61109	76099	0.80302	65104	77770	0.837135	0.66005	0.20862	68931	22587	3.0518	500744	578145	0.866122	263977	77770	3.39433	157764	67709	2.33003	2.41057	1.12113	0.0844	0.0248	0.2029	0.3717
134	67357	75150	0.896301	70652	83836	0.842741	101806	122622	0.830243	45688	40454	1.12938	0.924666	0.139452	36730	75150	0.488756	12318	30529	0.403485	86653	122622	0.706668	47725	50688	0.941544	0.635113	0.240896	43764	30529	1.43352	56132	83836	0.669545	53882	50688	1.06301	52531	40454	1.29854	1.11615	0.334798	0.0004243	0.007043	0.001865	0.04246
135	94054	106592	0.882374	85549	110026	0.777534	93111	103335	0.90106	95543	99677	0.958526	0.879874	0.0755306	56314	106592	0.528314	76601	124219	0.616661	88749	103335	0.858847	95422	119768	0.796724	0.700136	0.15385	239190	124219	1.92555	93366	110026	0.848581	188711	119768	1.57564	133510	99677	1.33943	1.4223	0.451957	0.0006129	0.002611	0.004853	0.04921
136	48076	69166	0.695081	55221	73117	0.755242	31677	31915	0.992543	40749	47643	0.855299	0.824541	0.130042	31262	69166	0.451985	23036	40721	0.565703	26813	31915	0.840138	45888	47458	0.966918	0.706186	0.238242	122606	40721	3.01088	240714	73117	3.29218	189390	47458	3.99069	157051	47643	3.29641	3.39754	0.417396	0.005067	0.01052	0.1186	0.0311
139	144185	132011	1.09222	78285	94338	0.829835	81072	120210	0.67442	8649	9842	0.878785	0.868815	0.172548	63760	132011	0.48299	70677	103929	0.680051	85042	120210	0.707445	15479	17506	0.884211	0.688674	0.164284	127033	103929	1.22231	64934	94338	0.688312	34658	17506	1.97978	21620	9842	2.19671	1.52178	0.695136	0.0005428	0.001046	0.004957	0.05466
140	45648	77126	0.591863	97346	113308	0.859127	41521	54639	0.759915	121673	68278	1.78202	0.998232	0.534044	43275	77126	0.561095	22289	33594	0.663482	47465	54639	0.868702	34232	39226	0.872686	0.741491	0.154944	111065	33594	3.3061	111009	113308	0.97971	100041	39226	2.55037	110266	68278	1.61496	2.11278	1.02423	0.02671	0.02971	0.07421	0.2312
144	17626	15667	1.12504	34623	39272	0.88162	2246	7432	0.302207	20100	16987	1.18326	0.873031	0.402353	7094	15667	0.452799	4047	6340	0.638328	4727	7432	0.636033	11307	12286	0.920316	0.661869	0.192982	25310	6340	3.99211	31330	39272	0.797769	46105	12286	3.75265	38311	16987	2.25531	2.69946	1.48255	0.09089	0.03711	0.2315	0.3502
146	20285	25322	0.801082	34691	51624	0.671994	22523	23551	0.95635	50679	37766	1.34192	0.942837	0.290345	11552	25322	0.456204	43949	53123	0.827306	24557	23551	1.04272	28202	26181	1.07719	0.850855	0.285391	175148	53123	3.29703	120910	51624	2.34213	58871	26181	2.24862	73059	37766	1.93452	2.45557	0.587437	0.01662	0.02109	0.05043	0.2914
166	17817	125573	0.141886	8223	44440	0.185036	1230	18086	0.0680084	3855	29921	0.128839	0.130942	0.0483425	40778	125573	0.324735	27743	46963	0.590742	10517	18086	0.5815	30037	46739	0.642654	0.534908	0.142677	253869	46963	5.40572	214272	44440	4.8216	239940	46739	5.13361	156966	29921	5.24601	5.15174	0.246789	4.289e-05	0.009149	0.0009975	0.0008025
184	66308	59758	1.10961	637643	711125	0.896668	18948	50283	0.376827	125914	76233	1.6517	1.0087	0.527714	29626	59758	0.495766	14362	34596	0.415135	27421	50283	0.545333	67913	69523	0.976842	0.608269	0.251505	25407	34596	0.734391	440855	711125	0.61994	45110	69523	0.64885	79479	76233	1.04258	0.76144	0.193623	0.0007349	0.02772	0.004115	0.00639
194	1861	17932	0.103781	1476	23834	0.0619283	3974	45276	0.0877728	1475	12729	0.115877	0.0923398	0.0233139	6264	17932	0.34932	12448	21741	0.572559	31897	45276	0.704501	14221	21231	0.669822	0.574051	0.159891	102439	21741	4.71179	120673	23834	5.06306	145731	21231	6.86407	70719	12729	5.55574	5.54866	0.94278	4.003e-06	0.002156	0.0001671	0.0007913
195	3209	51178	0.0627027	2054	46540	0.0441341	6268	62081	0.100965	3209	32399	0.0990463	0.076712	0.0279559	18638	51178	0.36418	28214	49492	0.570072	46955	62081	0.756351	35369	51602	0.685419	0.594005	0.171372	146615	49492	2.9624	225793	46540	4.85159	368830	51602	7.14759	188311	32399	5.81225	5.19346	1.76031	4.238e-05	0.003793	0.0009956	0.003163
196	2284	79159	0.0288533	4880	88731	0.0549977	4774	107730	0.0443145	3910	34284	0.114047	0.0605532	0.0372428	28733	79159	0.362978	39692	67878	0.584755	74075	107730	0.687599	53088	78873	0.673082	0.577103	0.14981	339263	67878	4.99813	462718	88731	5.21484	624038	78873	7.91193	238794	34284	6.96517	6.27252	1.40359	4.238e-05	0.005187	0.00109	0.0004721
197	6860	116994	0.0586355	9737	157647	0.0617646	8810	146525	0.0601263	3343	51351	0.065101	0.0614068	0.00277458	49639	116994	0.424287	41692	84655	0.492493	98391	146525	0.671496	83304	129885	0.641367	0.557411	0.118322	473356	84655	5.59159	880833	157647	5.58738	1022869	129885	7.87519	292633	51351	5.69868	6.18821	1.12583	1.127e-06	0.0002742	0.0001316	0.0008472
198	2980	125126	0.023816	3748	171022	0.0219153	7437	247262	0.0300774	1558	47515	0.0327896	0.0271496	0.00512812	54271	125126	0.433731	54875	103290	0.531271	160590	247262	0.649473	92887	153270	0.606035	0.555128	0.0945145	609119	103290	5.89717	980606	171022	5.7338	1213589	153270	7.91798	259865	47515	5.46912	6.25452	1.12291	1.127e-06	0.000274	0.0001316	0.0009208
199	6924	137923	0.0502019	7311	155342	0.0470639	4309	234167	0.0184014	1563	47077	0.0332009	0.037217	0.0145571	59611	137923	0.432205	125330	197264	0.635341	144598	234167	0.617499	78687	159030	0.494793	0.54496	0.0977432	1147685	197264	5.81802	967394	155342	6.22751	1155221	159030	7.26417	293080	47077	6.22555	6.38381	0.617693	2.955e-06	0.001121	0.0001646	0.0007023
226	57567	58110	0.990656	139316	167039	0.834033	76283	71220	1.07109	60371	54080	1.11633	1.00303	0.124072	33058	58110	0.568887	46006	63533	0.724128	60219	71220	0.845535	74038	80486	0.919887	0.764609	0.153412	74518	63533	1.1729	102674	167039	0.614671	73635	80486	0.91488	78473	54080	1.45105	1.03838	0.357388	4.238e-05	0.002341	0.0009956	0.004133
227	44937	51100	0.879393	22466	28894	0.777532	10053	38058	0.264149	93967	159239	0.5901	0.627794	0.270421	44738	51100	0.875499	29669	28022	1.05878	45769	38058	1.20261	6812	6281	1.08454	1.05536	0.135273	25433	28022	0.907608	25698	28894	0.889389	23937	6281	3.81102	310758	159239	1.95152	1.88988	1.37361	0.03564	0.2004	0.1277	0.03775
230	13599	24910	0.545925	15585	31040	0.502094	2979	4727	0.630209	14357	63271	0.226913	0.476285	0.174542	17090	24910	0.68607	105633	110448	0.956405	6477	4727	1.37021	76348	87917	0.86841	0.970275	0.28942	412412	110448	3.73399	78182	31040	2.51875	403744	87917	4.59233	318376	63271	5.03194	3.96925	1.10707	0.1095	0.1442	0.1751	0.1397
241	3570	8074	0.44216	3661	7143	0.51253	9743	22835	0.42667	2717	3982	0.68232	0.51592	0.117057	2577	8074	0.319173	4651	5410	0.859704	15866	22835	0.694811	5032	5484	0.917578	0.697816	0.269495	33698	5410	6.22884	28377	7143	3.9727	30411	5484	5.5454	11992	3982	3.01155	4.68962	1.46418	0.0325	0.08435	0.1759	0.03896
243	7659	16542	0.463003	1800	6642	0.271003	2635	9399	0.280349	3882	8789	0.441688	0.364011	0.102442	6410	16542	0.387498	3633	4942	0.735127	6599	9399	0.702096	7204	9371	0.768755	0.648369	0.17603	31488	4942	6.37151	34427	6642	5.18323	43653	9371	4.65831	41575	8789	4.73034	5.23585	0.791956	0.0008993	0.2026	0.009476	0.004673
244	5536	14329	0.386349	1502	4912	0.305782	1363	5668	0.240473	930	3191	0.291445	0.306012	0.0604476	5384	14329	0.375742	1890	3864	0.48913	3397	5668	0.59933	4975	5936	0.838106	0.575577	0.197394	12068	3864	3.12319	25218	4912	5.13396	36267	5936	6.10967	13524	3191	4.23817	4.65125	1.27353	0.0004609	0.17	0.003659	0.005267
247	41812	44686	0.935685	300895	350381	0.858765	13655	7489	1.82334	16215	15887	1.02065	1.15961	0.4474	24935	44686	0.558005	10178	19930	0.510687	3254	7489	0.434504	46070	49107	0.938155	0.610338	0.224389	58489	19930	2.93472	271378	350381	0.774523	84896	49107	1.7288	27185	15887	1.71115	1.7873	0.885347	0.005808	0.009851	0.02316	0.2769
248	3764	73268	0.051373	1210	46335	0.0261142	2350	25236	0.0931209	1666	29955	0.0556168	0.0565562	0.0276372	35616	73268	0.486106	47134	72507	0.650061	21229	25236	0.841219	36321	51606	0.703814	0.6703	0.146826	341680	72507	4.71237	323072	46335	6.97253	476638	51606	9.2361	184313	29955	6.153	6.7685	1.89184	2.729e-05	0.00311	0.0008141	0.001671
249	25770	76778	0.335643	22630	50346	0.44949	25204	87143	0.289226	47158	62593	0.753407	0.456941	0.208797	33436	76778	0.435489	23261	36004	0.646067	56814	87143	0.651963	35045	48434	0.723562	0.61427	0.124283	139017	36004	3.86115	170964	50346	3.39578	308479	48434	6.36906	156803	62593	2.50512	4.03278	1.65602	0.0564	0.1443	0.2293	0.03709
250	51634	89028	0.579975	25620	52173	0.491059	6960	11985	0.580726	27904	34236	0.815048	0.616702	0.138769	40793	89028	0.458204	8538	12996	0.656971	7235	11985	0.603671	20289	26930	0.753398	0.618061	0.123277	43221	12996	3.32572	236267	52173	4.52853	103854	26930	3.85644	72216	34236	2.10936	3.45501	1.02324	0.04389	0.01162	0.6447	0.06695
252	2793	60981	0.0458012	1289	47426	0.0271792	8138	73452	0.110793	1849	30759	0.0601125	0.0609716	0.035847	34971	60981	0.573474	33271	44983	0.739635	60149	73452	0.818889	37328	48050	0.776857	0.727214	0.107485	256376	44983	5.6994	297260	47426	6.26787	413264	48050	8.60071	175742	30759	5.71351	6.57037	1.3792	4.409e-05	0.003711	0.001254	0.001549
254	37054	275057	0.134714	21357	201011	0.106248	17622	159329	0.110601	29417	136517	0.215482	0.141761	0.0507169	104231	275057	0.378943	95793	174909	0.547673	81488	159329	0.511445	82481	190153	0.433761	0.467956	0.0760234	921248	174909	5.26701	1101645	201011	5.48052	1140344	190153	5.99698	603374	136517	4.41977	5.29107	0.656745	6.106e-05	0.01381	0.001254	0.001421
257	1235	11543	0.106991	705	14331	0.0491941	1431	14607	0.0979667	2196	11836	0.185536	0.109922	0.0564412	6153	11543	0.53305	7420	12789	0.580186	15103	14607	1.03396	14317	13243	1.0811	0.807073	0.290478	72009	12789	5.63054	85686	14331	5.97907	115532	13243	8.72401	73739	11836	6.23006	6.64092	1.41031	0.0001281	0.0073	0.001616	0.004673
259	2044	44355	0.0460827	1562	38042	0.0410599	3375	46945	0.0718926	1470	26940	0.0545657	0.0534002	0.0135297	25672	44355	0.578785	24202	33095	0.731289	44355	46945	0.944829	35370	42087	0.840402	0.773826	0.156551	209404	33095	6.32736	225010	38042	5.91478	345455	42087	8.20812	157430	26940	5.84373	6.5735	1.11041	2.955e-06	0.0007687	0.0001671	0.001911
260	37918	392464	0.0966152	9162	341937	0.0267944	18958	475855	0.0398399	21679	225172	0.0962775	0.0648818	0.036835	137131	392464	0.34941	193942	365276	0.530946	289877	475855	0.609171	257110	468037	0.549337	0.509716	0.111967	1792600	365276	4.90752	1685830	341937	4.93024	2870880	468037	6.13387	1263971	225172	5.61336	5.39625	0.590833	4.022e-05	0.005187	0.0009975	0.0004423
261	24736	581636	0.0425283	49585	532096	0.0931881	14780	363949	0.0406101	22748	303449	0.0749648	0.0628228	0.0256564	199976	581636	0.343816	252729	461610	0.547495	210649	363949	0.578787	275600	545523	0.505203	0.493825	0.104453	2304949	461610	4.99328	2479143	532096	4.6592	3327133	545523	6.09898	1636736	303449	5.39378	5.28631	0.619437	1.204e-05	0.003285	0.000516	0.0004721
262	45340	548921	0.0825984	61269	444072	0.137971	20101	355491	0.0565443	91306	367123	0.248707	0.131455	0.0852233	198453	548921	0.361533	240656	415269	0.579518	199687	355491	0.561722	221685	450024	0.492607	0.498845	0.0989195	2000638	415269	4.81769	2123767	444072	4.78248	2664584	450024	5.92098	1733456	367123	4.72173	5.06072	0.574875	0.0004996	0.02889	0.004832	0.0007913
266	7458	203186	0.0367053	10959	128203	0.0854816	3950	160201	0.0246565	8130	156561	0.0519286	0.049693	0.0263396	82663	203186	0.406834	71659	118808	0.60315	106676	160201	0.665888	101605	143897	0.706095	0.595492	0.132714	586868	118808	4.93963	703172	128203	5.48483	1030552	143897	7.16173	920452	156561	5.87919	5.86635	0.945611	1.204e-05	0.002726	0.0005449	0.0005224
267	40151	189699	0.211656	4515	203649	0.0221705	29940	600477	0.0498604	12253	151201	0.0810378	0.0911813	0.0838392	65446	189699	0.344999	124150	225931	0.549504	364222	600477	0.606554	179437	295568	0.607092	0.527037	0.124331	1053636	225931	4.66353	1022281	203649	5.01982	1958626	295568	6.62665	925159	151201	6.11874	5.60718	0.919507	0.0003963	0.01716	0.004338	0.000373
288	2963	9008	0.32893	1545	6529	0.236637	1634	7650	0.213595	6884	16726	0.411575	0.297684	0.0908207	4021	9008	0.446381	2852	4605	0.619327	5171	7650	0.675948	14864	17146	0.866908	0.652141	0.173307	20077	4605	4.35983	37485	6529	5.74131	77606	17146	4.52619	84059	16726	5.02565	4.91324	0.620325	0.0003672	0.06891	0.004071	0.002035
291	3219	7520	0.428059	2970	13046	0.227656	1012	5176	0.195518	6838	9433	0.724902	0.394034	0.243394	3243	7520	0.43125	10286	14378	0.715399	2962	5176	0.572257	16775	20280	0.82717	0.636519	0.17208	49661	14378	3.45396	65891	13046	5.05067	96104	20280	4.73886	27396	9433	2.90427	4.03694	1.02358	0.04029	0.2147	0.113	0.02319
293	56080	69066	0.811977	8673476	9969482	0.870003	134061	36744	3.64851	9475	12739	0.743779	1.51857	1.4209	47597	69066	0.689152	94504	108618	0.870058	36669	36744	0.997959	111674	119282	0.936218	0.873347	0.133441	86025	108618	0.791996	8352491	9969482	0.837806	135992	119282	1.14009	34512	12739	2.70916	1.36976	0.906188	0.005428	0.05207	0.02316	0.009364
295	73662	101278	0.727325	84365	153827	0.548441	18541	34709	0.534184	39420	62159	0.63418	0.611032	0.0892246	83357	101278	0.823051	67653	59755	1.13217	44320	34709	1.2769	136956	134225	1.02035	1.06312	0.191428	62347	59755	1.04338	178589	153827	1.16097	169375	134225	1.26187	106137	62159	1.70751	1.29343	0.290131	2.955e-06	0.2152	0.0001316	0.0004423
296	90876	107088	0.84861	147652	186436	0.791972	10737	29702	0.361491	37252	58788	0.633667	0.658935	0.218164	97257	107088	0.908197	11250	11492	0.978942	33049	29702	1.11269	42471	41076	1.03396	1.00845	0.0864819	9796	11492	0.852419	178821	186436	0.959155	87391	41076	2.12754	90386	58788	1.53749	1.36915	0.58839	0.001349	0.193	0.01142	0.004133
301	30218	56641	0.5335	41878	58939	0.710531	8984	11646	0.771424	4397	7435	0.591392	0.651712	0.108632	48170	56641	0.850444	39536	30083	1.31423	13513	11646	1.16031	46305	48475	0.955235	1.07006	0.20751	91053	30083	3.02673	117101	58939	1.98682	143111	48475	2.95226	41159	7435	5.53584	3.37541	1.51617	0.2462	0.2026	0.4213	0.2599
304	18442	25566	0.721349	292979	282016	1.03887	16693	11826	1.41155	19003	27103	0.70114	0.968228	0.333572	16914	25566	0.661582	7673	13210	0.580848	18180	11826	1.53729	17879	21693	0.824183	0.900976	0.436114	31285	13210	2.36828	174892	282016	0.620149	90288	21693	4.16208	71272	27103	2.62967	2.44505	1.45126	0.05342	0.04583	0.09578	0.2337
305	64303	50090	1.28375	370752	438646	0.845219	18515	54780	0.337988	55473	54038	1.02656	0.873378	0.399709	31180	50090	0.62248	10396	17570	0.59169	28178	54780	0.514385	31445	35187	0.893654	0.655552	0.165119	50483	17570	2.87325	333209	438646	0.759631	139666	35187	3.96925	45155	54038	0.835616	2.10944	1.57976	0.06427	0.03366	0.1336	0.2756
306	90389	92016	0.982318	37339	49303	0.757337	20847	21141	0.986093	59791	73581	0.812587	0.884584	0.117234	53916	92016	0.585942	6388	12651	0.50494	19908	21141	0.941677	50266	53834	0.933722	0.74157	0.228895	41818	12651	3.30551	118469	49303	2.40288	160604	53834	2.98332	95267	73581	1.29472	2.49661	0.884029	0.02565	0.008803	0.07284	0.3816
307	39709	48934	0.811481	45272	64187	0.705314	112442	95331	1.17949	12301	18076	0.680516	0.8442	0.230631	30512	48934	0.623534	125890	158675	0.793383	84465	95331	0.886018	22548	29302	0.769504	0.76811	0.108697	332585	158675	2.09601	119074	64187	1.85511	61727	29302	2.10658	58414	18076	3.23158	2.32232	0.617196	0.002355	0.01401	0.01461	0.1463
310	23966	19295	1.24208	157255	186559	0.842924	35481	19495	1.82001	7456	10262	0.726564	1.15789	0.493535	16828	19295	0.872143	16950	19056	0.889484	18692	19495	0.95881	350085	334265	1.04733	0.941941	0.0796125	22343	19056	1.17249	177518	186559	0.951538	329375	334265	0.985371	17891	10262	1.74342	1.21321	0.366591	0.0002776	0.02623	0.003155	0.001539
311	31424	24574	1.27875	12490	15606	0.800333	1654	26726	0.0618873	23149	27213	0.85066	0.747908	0.505214	15041	24574	0.61207	10167	10992	0.924945	13127	26726	0.49117	11777	23850	0.493795	0.630495	0.204238	89817	10992	8.17112	145987	15606	9.35454	168289	23850	7.05614	56123	27213	2.06236	6.66104	3.20621	0.1339	0.1847	0.3493	0.05658
312	89570	71608	1.25084	37110	51403	0.721942	63566	68221	0.931766	68802	66740	1.0309	0.983861	0.2197	43285	71608	0.604472	14835	24898	0.595831	52712	68221	0.772665	78539	80786	0.972186	0.736288	0.177083	101681	24898	4.0839	46446	51403	0.903566	206092	80786	2.55109	196681	66740	2.94697	2.62138	1.31666	0.01933	0.003806	0.0678	0.3624
313	13097	11619	1.12721	159536	191470	0.833217	27551	12089	2.27901	19385	18834	1.02926	1.31717	0.652773	7054	11619	0.607109	7057	15227	0.463453	9829	12089	0.813053	10468	13147	0.796227	0.669961	0.166347	93137	15227	6.11657	252209	191470	1.31722	45856	13147	3.48794	68511	18834	3.63762	3.63984	1.9623	0.02201	0.01193	0.1378	0.1809
314	84310	115022	0.73299	112700	188364	0.59831	57865	31277	1.85008	26383	56621	0.465958	0.911835	0.634927	65932	115022	0.573212	65799	80715	0.815202	19721	31277	0.630527	54641	62539	0.873711	0.723163	0.143994	210924	80715	2.61319	366116	188364	1.94366	248275	62539	3.96992	288565	56621	5.09643	3.4058	1.40743	0.0796	0.05788	0.3524	0.0772
316	7544	51170	0.14743	4981	85764	0.058078	7289	67432	0.108094	25478	93866	0.271429	0.146258	0.091107	23915	51170	0.467364	36557	57685	0.633735	48444	67432	0.718413	83564	88282	0.946558	0.691517	0.19946	216808	57685	3.75848	409804	85764	4.77828	562950	88282	6.37672	449411	93866	4.78779	4.92532	1.08145	0.0006512	0.01736	0.005414	0.002991
317	13608	134492	0.101181	7187	130001	0.0552842	8112	143173	0.0566587	91276	213297	0.427929	0.160263	0.179713	57176	134492	0.425126	64771	120270	0.538547	100298	143173	0.700537	191366	205540	0.93104	0.648812	0.219486	437998	120270	3.64179	616661	130001	4.74351	1308369	205540	6.36552	857078	213297	4.01824	4.69226	1.20557	0.004002	0.03634	0.01797	0.007868
318	174129	203009	0.85774	26049	31722	0.821165	53141	33802	1.57213	12675	15124	0.838072	1.02228	0.366871	139841	203009	0.688841	8718	11905	0.732297	35825	33802	1.05985	7194	7076	1.01668	0.874416	0.190839	79821	11905	6.70483	88245	31722	2.78182	45607	7076	6.44531	87950	15124	5.81526	5.43681	1.80897	0.02993	0.0223	0.5885	0.03857
319	4928	28042	0.175736	5507	68283	0.0806496	1438	17974	0.0800045	12258	53982	0.227076	0.140867	0.0729799	10943	28042	0.390236	26520	41341	0.641494	12364	17974	0.687882	52691	57393	0.918074	0.659422	0.216405	196426	41341	4.75136	358271	68283	5.24686	366564	57393	6.38691	323480	53982	5.99237	5.59437	0.734383	0.0001199	0.01167	0.00169	0.000872
320	19524	283107	0.0689633	16221	291927	0.0555653	6130	201207	0.0304661	31552	209319	0.150736	0.0764328	0.0520423	119214	283107	0.421092	95588	172899	0.552855	141059	201207	0.701064	366551	436613	0.839533	0.628636	0.181237	693487	172899	4.01094	1336827	291927	4.57932	2807844	436613	6.43097	1059922	209319	5.06367	5.02122	1.03362	0.0001153	0.006322	0.001958	0.001549
322	30319	632635	0.0479249	28108	583845	0.0481429	14221	539894	0.0263404	17489	263910	0.0662688	0.0471693	0.0163315	249681	632635	0.394668	252457	402600	0.627067	382274	539894	0.708054	533037	733731	0.726475	0.614066	0.152505	1537912	402600	3.81995	2904335	583845	4.9745	4712083	733731	6.42209	1433180	263910	5.43056	5.16177	1.07954	2.955e-06	0.001095	0.0001671	0.0007913
323	7146	11569	0.617685	9714	27610	0.351829	5858	11552	0.507098	28124	47821	0.58811	0.516181	0.119123	8073	11569	0.697813	48783	31484	1.54945	11379	11552	0.985024	56701	47823	1.18564	1.10448	0.357881	100584	31484	3.19477	66568	27610	2.41101	71329	47823	1.49152	136962	47821	2.86406	2.49034	0.739327	0.1132	0.09647	0.4176	0.1012
325	4459	20399	0.218589	5746	59090	0.0972415	4988	20823	0.239543	6124	23279	0.26307	0.204611	0.0738495	9357	20399	0.458699	9304	14174	0.656413	15462	20823	0.742544	24612	28936	0.850567	0.677056	0.165832	71331	14174	5.03252	295947	59090	5.00841	189227	28936	6.5395	128989	23279	5.541	5.53036	0.716182	0.0003082	0.02633	0.003664	0.000814
327	4172	23685	0.176145	4813	60884	0.079052	3789	25461	0.148816	17521	53652	0.326568	0.182645	0.104294	10092	23685	0.426092	16448	25682	0.640449	16590	25461	0.651585	29869	35916	0.831635	0.63744	0.16592	116359	25682	4.53076	317529	60884	5.21531	242061	35916	6.73964	279577	53652	5.21093	5.42416	0.93412	0.0006296	0.03043	0.005388	0.001024
329	2422	6668	0.363227	1674	9651	0.173454	2319	7585	0.305735	3057	9186	0.332789	0.293801	0.0835983	3140	6668	0.470906	20707	27609	0.750009	5922	7585	0.780751	5506	7193	0.765466	0.691783	0.147785	42417	27609	1.53635	46458	9651	4.8138	33722	7193	4.68817	34059	9186	3.70771	3.68651	1.51633	0.0241	0.04799	0.0637	0.09627
330	35379	772623	0.0457908	33844	701250	0.0482624	24180	906276	0.0266806	35097	417999	0.0839643	0.0511745	0.0238927	312824	772623	0.404886	251714	416832	0.603874	601281	906276	0.663463	643513	1050127	0.612795	0.571255	0.113975	2043833	416832	4.90325	3750081	701250	5.34771	6760696	1050127	6.43798	2039813	417999	4.87995	5.39222	0.729636	9.117e-06	0.002231	0.0004612	0.0009136
331	49928	139565	0.35774	8813	73949	0.119177	9880	142295	0.0694332	16020	76050	0.210651	0.18925	0.12664	55927	139565	0.400724	66858	95902	0.697149	89557	142295	0.629376	134053	230992	0.580336	0.576896	0.126838	418082	95902	4.35947	411875	73949	5.56972	1435602	230992	6.21494	357822	76050	4.70509	5.2123	0.840163	0.0008731	0.03878	0.006962	0.001375
332	59783	124754	0.479207	9624	41318	0.232925	9819	147412	0.0666092	36835	53796	0.684716	0.365864	0.27187	49073	124754	0.393358	54172	80559	0.672451	94828	147412	0.643285	82142	134716	0.609742	0.579709	0.126849	280433	80559	3.48109	217365	41318	5.26078	825569	134716	6.12822	212154	53796	3.94368	4.70344	1.21271	0.03681	0.1846	0.09836	0.003794
336	26100	551573	0.0473192	21462	501825	0.0427679	20250	640925	0.031595	18951	309577	0.0612158	0.0457245	0.0122598	225597	551573	0.409007	221377	335391	0.660056	405575	640925	0.632796	442013	817558	0.54065	0.560627	0.113258	1795285	335391	5.35281	2881992	501825	5.74302	5266876	817558	6.4422	1353686	309577	4.3727	5.47768	0.863577	2.955e-06	0.0004632	0.0001646	0.002249
339	26432	45154	0.585374	9920	33010	0.300515	6459	79536	0.0812085	17735	36736	0.482769	0.362467	0.221438	15969	45154	0.353656	29699	37066	0.801246	50044	79536	0.629199	31244	50402	0.619896	0.601	0.184779	147358	37066	3.97556	157169	33010	4.76125	300245	50402	5.95701	199813	36736	5.43916	5.03324	0.858445	0.01698	0.1924	0.05834	0.001113
343	2531	8036	0.314958	6817	18702	0.364506	2312	6840	0.338012	7703	24391	0.315813	0.333322	0.0233686	4385	8036	0.545669	11140	13864	0.80352	3901	6840	0.570322	10267	13995	0.733619	0.663283	0.125284	48817	13864	3.52113	90110	18702	4.8182	71006	13995	5.07367	101235	24391	4.15051	4.39088	0.698341	0.0005258	0.1015	0.004112	0.004701
344	3487	10652	0.327356	4657	18842	0.247161	4369	12889	0.338971	1869	7812	0.239247	0.288184	0.0522543	5238	10652	0.491739	3004	3514	0.854866	7773	12889	0.603072	4321	5743	0.752394	0.675518	0.160311	15290	3514	4.35117	86335	18842	4.58205	31570	5743	5.49713	40050	7812	5.12673	4.88927	0.519556	6.002e-05	0.03321	0.000912	0.001113
345	1954	5774	0.338414	2966	10271	0.288774	1438	7834	0.183559	1720	7559	0.227543	0.259572	0.0680015	2979	5774	0.515933	2354	2640	0.891667	4964	7834	0.633648	3101	4428	0.700316	0.685391	0.157232	11647	2640	4.41174	45586	10271	4.43832	25947	4428	5.85976	47821	7559	6.32637	5.25905	0.981756	1.466e-05	0.01385	0.000257	0.0007315
349	2390	6076	0.393351	507	4233	0.119773	1734	5711	0.303625	1280	3961	0.323151	0.284975	0.116679	2620	6076	0.431205	954	2083	0.457993	4110	5711	0.719664	3214	4040	0.795545	0.601102	0.183675	7656	2083	3.67547	24015	4233	5.67328	23522	4040	5.82228	24530	3961	6.19288	5.34098	1.13163	0.00177	0.1314	0.01	0.001688
351	4093	10849	0.37727	1451	12546	0.115654	716	6660	0.107508	5193	8307	0.625135	0.306392	0.246683	4985	10849	0.459489	13592	18871	0.720259	4176	6660	0.627027	25911	30556	0.847984	0.66369	0.16351	70293	18871	3.72492	68327	12546	5.44612	141736	30556	4.63857	40417	8307	4.86541	4.66876	0.715239	0.01516	0.1105	0.04661	0.001819
353	1493	5971	0.250042	821	8240	0.0996359	1713	7995	0.214259	2267	5233	0.433212	0.249287	0.138385	2887	5971	0.483504	2873	4362	0.658643	4778	7995	0.597624	3540	4472	0.791592	0.632841	0.128335	18700	4362	4.28702	45257	8240	5.49235	27976	4472	6.25581	27583	5233	5.27097	5.32654	0.811321	0.00191	0.07202	0.01173	0.0008392
356	3304	13959	0.236693	2377	23234	0.102307	3826	13602	0.281282	3027	5259	0.575585	0.298967	0.199485	5041	13959	0.361129	13220	18877	0.700323	11357	13602	0.834951	12317	14856	0.829093	0.681374	0.222353	70654	18877	3.74286	111734	23234	4.80907	80249	14856	5.40179	29729	5259	5.65298	4.90168	0.849704	0.009959	0.119	0.03319	0.001819
357	19698	16151	1.21961	61753	64003	0.964845	88665	41456	2.13877	12127	15960	0.759837	1.27077	0.608465	15412	16151	0.954244	20944	26362	0.794477	42837	41456	1.03331	9688	5515	1.75666	1.13467	0.426393	63622	26362	2.4134	37402	64003	0.584379	31359	5515	5.68613	33220	15960	2.08145	2.69134	2.14921	0.04187	0.04741	0.08471	0.1575
370	96943	131286	0.738411	128130	190745	0.671735	84221	101643	0.828596	9806	21716	0.451556	0.672574	0.160755	118476	131286	0.902427	51140	50562	1.01143	174536	101643	1.71715	139116	134715	1.03267	1.16592	0.371888	53638	50562	1.06084	202992	190745	1.06421	121046	134715	0.898534	44377	21716	2.04352	1.26677	0.523569	0.0006657	0.2298	0.005015	0.003206
374	22341	15199	1.4699	25187	32598	0.772655	12225	17726	0.689665	125444	143388	0.874857	0.951769	0.353626	10025	15199	0.659583	9090	16922	0.537171	15467	17726	0.87256	13027	14756	0.882827	0.738035	0.168882	28944	16922	1.71044	25271	32598	0.775232	22433	14756	1.52026	98513	143388	0.687038	1.17324	0.517625	0.001968	0.009163	0.009098	0.04538
378	40330	65706	0.613795	40185	84624	0.474865	26193	41649	0.628899	32021	41763	0.766731	0.621073	0.119314	43325	65706	0.659377	7477	10494	0.712502	45338	41649	1.08857	76234	78795	0.967498	0.856988	0.204752	45381	10494	4.32447	196163	84624	2.31805	218807	78795	2.77691	80069	41763	1.91722	2.83417	1.05379	0.203	0.08291	0.3652	0.3648
388	29649	33972	0.872748	25738	25779	0.99841	35737	29923	1.1943	11749	23883	0.49194	0.889349	0.296141	24524	33972	0.721889	17199	21609	0.795918	55271	29923	1.84711	46299	33889	1.3662	1.18278	0.528222	24105	21609	1.11551	29940	25779	1.16141	34129	33889	1.00708	49357	23883	2.06662	1.33765	0.490264	0.001733	0.1258	0.005736	0.006307
389	2328	5062	0.459897	879	3333	0.263726	6425	7532	0.853027	1355	8829	0.153472	0.432531	0.307644	2831	5062	0.559265	5736	9266	0.619037	6526	7532	0.866437	1966	1798	1.09344	0.784544	0.245129	41445	9266	4.4728	10717	3333	3.21542	5839	1798	3.2475	47251	8829	5.3518	4.07188	1.03474	0.08542	0.1724	0.1602	0.03222
402	48705	55176	0.882721	4685	20358	0.230131	9705	26512	0.366061	7823	15575	0.502279	0.495298	0.281165	27598	55176	0.500181	5865	7312	0.802106	21935	26512	0.827361	22155	26916	0.823116	0.738191	0.159057	40944	7312	5.59956	77858	20358	3.82444	135386	26916	5.02995	64499	15575	4.14119	4.64878	0.813727	0.0271	0.2167	0.1036	0.01048
405	2230	5204	0.428517	4106	8346	0.491972	7284	10436	0.697969	5538	9590	0.577477	0.548983	0.116578	3094	5204	0.594543	10794	13637	0.791523	8503	10436	0.814776	19499	21663	0.900106	0.775237	0.129191	30085	13637	2.20613	29488	8346	3.53319	50296	21663	2.32175	46363	9590	4.83452	3.2239	1.23011	0.1902	0.1103	0.684	0.1417
407	13484	29990	0.449617	12628	32187	0.392332	2480	8039	0.308496	29869	47340	0.630946	0.445348	0.136631	17265	29990	0.575692	21450	27083	0.79201	6358	8039	0.790894	26201	27386	0.95673	0.778831	0.15624	68762	27083	2.53894	75632	32187	2.34977	118778	27386	4.33718	121573	47340	2.56808	2.94849	0.930837	0.2326	0.203	0.414	0.2305
408	11561	19141	0.603991	5837	26675	0.218819	11927	31647	0.376876	2046	8942	0.228808	0.357124	0.179747	12345	19141	0.644951	7960	13835	0.575352	26059	31647	0.823427	20872	24743	0.843552	0.72182	0.132293	44390	13835	3.20853	104189	26675	3.90587	156563	24743	6.32757	57175	8942	6.39398	4.95899	1.64371	0.004298	0.1218	0.01636	0.00635
414	94068	123603	0.761049	40330	47288	0.852859	44066	44097	0.999297	56490	83328	0.677923	0.822782	0.137668	114381	123603	0.92539	54242	49115	1.10439	79700	44097	1.80738	65253	55208	1.18195	1.25478	0.383747	61555	49115	1.25328	49622	47288	1.04936	122994	55208	2.22783	157809	83328	1.89383	1.60607	0.548871	0.0005962	0.1468	0.004064	0.003954
415	61084	150696	0.405346	18383	72914	0.252119	19150	25128	0.762098	25437	32560	0.781235	0.550199	0.263384	117435	150696	0.779284	69146	58756	1.17683	48314	25128	1.92272	94382	78282	1.20567	1.27112	0.475974	121025	58756	2.05979	318363	72914	4.36628	211204	78282	2.69799	114496	32560	3.51646	3.16013	1.00102	0.189	0.12	0.6077	0.1372
418	7692	8681	0.886073	18467	56469	0.327029	37169	62221	0.597371	10827	15427	0.701821	0.628074	0.233504	5893	8681	0.678839	70236	100873	0.696281	57491	62221	0.923981	44506	40545	1.09769	0.849199	0.19979	207300	100873	2.05506	187094	56469	3.31322	141869	40545	3.49905	43246	15427	2.80327	2.91765	0.645922	0.2187	0.1349	0.4319	0.3382
419	44311	45379	0.976465	40377	53826	0.750139	49462	108990	0.453821	136716	137815	0.992026	0.793113	0.25176	30122	45379	0.663787	51393	60084	0.855353	84933	108990	0.779273	36013	39294	0.916501	0.803729	0.10888	46448	60084	0.773051	102284	53826	1.90027	53248	39294	1.35512	117414	137815	0.851968	1.2201	0.521612	0.001815	0.02298	0.01115	0.01954
424	61714	55263	1.11673	6091	16408	0.371221	5516	14181	0.388971	84811	101577	0.834943	0.677967	0.362753	44099	55263	0.797984	11026	12750	0.864784	10621	14181	0.74896	11212	8699	1.28888	0.925153	0.24709	38895	12750	3.05059	46449	16408	2.83088	28698	8699	3.299	110359	101577	1.08646	2.56673	1.00521	0.2118	0.1757	0.3606	0.2487
427	92379	87703	1.05332	70688	91766	0.770307	28572	81897	0.348877	52017	54323	0.95755	0.782513	0.312069	60349	87703	0.688106	95605	137133	0.69717	61527	81897	0.751273	98108	114357	0.85791	0.748615	0.0780178	116800	137133	0.851728	139255	91766	1.5175	112060	114357	0.979914	98689	54323	1.81671	1.29146	0.453654	0.002046	0.04408	0.01076	0.009032
428	12254	33021	0.371097	7550	16740	0.451016	125398	232466	0.539425	179653	162810	1.10345	0.616247	0.331999	26189	33021	0.793101	124755	113933	1.09499	206589	232466	0.888685	26800	26750	1.00187	0.94466	0.131623	185076	113933	1.62443	50596	16740	3.02246	49216	26750	1.83985	207361	162810	1.27364	1.94009	0.75837	0.08866	0.2241	0.204	0.06686
430	168255	162868	1.03308	8701	24036	0.361999	15752	58638	0.268631	1856945	1417308	1.31019	0.743474	0.508605	112067	162868	0.688085	21727	26180	0.829908	35192	58638	0.600157	15059	14232	1.05811	0.794065	0.199863	52213	26180	1.99439	70528	24036	2.93427	35370	14232	2.48524	1482286	1417308	1.04585	2.11494	0.809509	0.1688	0.1524	0.2821	0.221
432	58450	55766	1.04813	15624	36308	0.430318	181498	236795	0.766477	15368	22904	0.670975	0.728975	0.25549	46865	55766	0.840387	41530	40223	1.03249	189086	236795	0.798522	43812	37725	1.16135	0.958189	0.169477	65783	40223	1.63546	102907	36308	2.83428	166960	37725	4.42571	73916	22904	3.22721	3.03066	1.15036	0.1306	0.104	0.2197	0.2788
436	4641	9939	0.466948	6414	18916	0.339078	16100	40165	0.400847	3389	7081	0.478605	0.421369	0.0646694	5556	9939	0.55901	16386	20361	0.804774	27506	40165	0.684825	4420	3849	1.14835	0.79924	0.253449	40536	20361	1.99086	56512	18916	2.98752	10398	3849	2.70148	26004	7081	3.67236	2.83806	0.69637	0.1694	0.1646	0.1963	0.2442
437	13450	14060	0.956615	7618	25399	0.299933	22712	75361	0.301376	16631	17978	0.925075	0.62075	0.369839	9685	14060	0.688834	29218	32023	0.912407	64567	75361	0.856769	10844	10007	1.08364	0.885413	0.162775	77292	32023	2.41364	74345	25399	2.92708	35322	10007	3.52973	34586	17978	1.9238	2.69856	0.689083	0.291	0.2197	0.5493	0.2823
440	39718	66629	0.596107	29033	64677	0.448892	4712	9614	0.490119	20225	41701	0.485	0.505029	0.0634297	41337	66629	0.620406	50902	51949	0.979846	10627	9614	1.10537	48334	50533	0.956484	0.915526	0.207324	132950	51949	2.55924	154936	64677	2.39553	121061	50533	2.39568	110077	41701	2.63967	2.49753	0.122187	0.08463	0.1594	0.2209	0.09486
441	14864	28794	0.516219	30011	69222	0.433547	6386	16713	0.382098	15547	32185	0.483051	0.453729	0.0586034	20726	28794	0.719803	25466	23894	1.06579	20073	16713	1.20104	34000	31207	1.0895	1.01903	0.20802	66313	23894	2.7753	181802	69222	2.62636	85487	31207	2.73935	105602	32185	3.28109	2.85553	0.290721	0.01002	0.007109	0.202	0.06211
442	5211	16212	0.321429	9433	25089	0.375982	8151	13855	0.588307	9052	23228	0.389702	0.418855	0.116753	9626	16212	0.593758	100067	139897	0.715291	13389	13855	0.966366	14937	15580	0.958729	0.808536	0.184655	258703	139897	1.84924	70964	25089	2.82849	50966	15580	3.27125	99129	23228	4.26765	3.05416	1.00373	0.1747	0.1617	0.2843	0.1992
443	8003	16534	0.484033	6636	17471	0.379829	24620	63003	0.390775	7371	14327	0.514483	0.44228	0.0671055	10765	16534	0.651083	37252	49260	0.756232	51011	63003	0.80966	20487	19865	1.03131	0.812072	0.16032	96432	49260	1.95761	43965	17471	2.51646	52752	19865	2.65552	52981	14327	3.69798	2.70689	0.726311	0.2456	0.1552	0.4299	0.3682
444	5294	8594	0.616011	7208	17156	0.420145	24191	66141	0.365749	4247	6334	0.670508	0.518103	0.147898	5571	8594	0.648243	19535	19853	0.983982	51733	66141	0.782162	13165	12352	1.06582	0.870052	0.189938	42397	19853	2.13555	42038	17156	2.45034	24312	12352	1.96826	18695	6334	2.95153	2.37642	0.432369	0.1246	0.2285	0.2452	0.07906
446	4602	8426	0.546167	8950	21737	0.41174	8833	37304	0.236784	2340	3745	0.624833	0.454881	0.169945	6520	8426	0.773795	30849	41657	0.740548	28750	37304	0.770695	5076	5321	0.953956	0.809749	0.0973008	99577	41657	2.3904	58985	21737	2.71358	16597	5321	3.11915	18868	3745	5.03818	3.31533	1.18664	0.1521	0.1822	0.2371	0.1243
447	7412	19980	0.370971	6569	23806	0.275939	1946	9739	0.199815	1712	4508	0.379769	0.306624	0.0853238	11338	19980	0.567467	18479	24644	0.749838	6437	9739	0.660951	15430	15582	0.990245	0.742125	0.1814	73260	24644	2.97273	77336	23806	3.24859	56259	15582	3.61051	14954	4508	3.31721	3.28726	0.261924	0.003055	0.03366	0.01084	0.029
449	17261	37710	0.45773	18499	59239	0.312277	27252	76027	0.358452	20459	32999	0.619988	0.437112	0.136186	14204	37710	0.376664	20669	38039	0.543363	64864	76027	0.853171	32217	34230	0.941192	0.678597	0.263871	78527	38039	2.06438	43095	59239	0.727477	66075	34230	1.93032	100252	32999	3.03803	1.94005	0.94718	0.1919	0.1663	0.3065	0.2454
457	20388	51545	0.395538	8128	24332	0.334046	3921	19672	0.199319	10104	26575	0.380207	0.327277	0.0892193	29982	51545	0.581667	22657	25127	0.901699	11832	19672	0.601464	18129	20518	0.883566	0.742099	0.174166	76541	25127	3.04617	71439	24332	2.93601	62677	20518	3.05473	100639	26575	3.78698	3.20597	0.391093	0.006698	0.05687	0.01547	0.03546
458	12044	29882	0.403052	38318	142738	0.26845	5989	30022	0.199487	9236	23720	0.389376	0.315091	0.0979712	17944	29882	0.600495	3374	3285	1.02709	18083	30022	0.602325	16907	25515	0.66263	0.723136	0.204684	12554	3285	3.82161	460846	142738	3.22861	59061	25515	2.31476	89638	23720	3.77901	3.286	0.701556	0.02402	0.07039	0.04122	0.1072
459	14783	34173	0.432593	15489	51448	0.301061	6390	46030	0.138823	11483	29218	0.393011	0.316372	0.130562	20580	34173	0.60223	32130	45681	0.703356	25053	46030	0.544275	43550	56846	0.766105	0.653992	0.0995375	134726	45681	2.94928	144125	51448	2.80137	181938	56846	3.20054	115260	29218	3.94483	3.22401	0.508012	0.01986	0.1158	0.04571	0.01315
465	9088	27533	0.330077	3273	14023	0.233402	2689	7849	0.342591	2076	2766	0.750542	0.414153	0.229506	14280	27533	0.51865	4306	5660	0.760777	7596	7849	0.967767	41477	42482	0.976343	0.805884	0.21587	15749	5660	2.78251	51644	14023	3.68281	157709	42482	3.71237	15619	2766	5.64678	3.95612	1.2069	0.04584	0.1539	0.09868	0.01061
466	7729	21599	0.357841	3381	13741	0.246052	2014	5268	0.382308	2424	4106	0.590356	0.394139	0.143629	12028	21599	0.556878	3715	4487	0.827947	5817	5268	1.10421	5995	6237	0.961199	0.86256	0.232928	15605	4487	3.47782	49999	13741	3.63867	23178	6237	3.71621	19960	4106	4.86118	3.92347	0.632973	0.01732	0.1014	0.04294	0.01154
468	31211	99115	0.314897	34694	158342	0.219108	14903	244840	0.0608683	9439	28655	0.329402	0.231069	0.123569	61914	99115	0.624668	221699	282384	0.785098	176484	244840	0.720814	104417	142046	0.735093	0.716418	0.0670894	1494265	282384	5.29161	565734	158342	3.57286	749657	142046	5.27757	154157	28655	5.37976	4.88045	0.872897	0.004418	0.04823	0.01945	0.003627
471	21415	34630	0.618394	20280	31994	0.633869	72673	83207	0.8734	16210	38134	0.42508	0.637686	0.18362	17353	34630	0.501097	134010	118594	1.12999	75086	83207	0.9024	89404	116753	0.765753	0.82481	0.262953	325644	118594	2.74587	78772	31994	2.46209	259613	116753	2.22361	94169	38134	2.46942	2.47525	0.213516	0.09725	0.08731	0.1689	0.3079
472	26064	42886	0.607751	51954	140488	0.369811	106373	122665	0.867183	17285	35740	0.483632	0.582094	0.213458	18583	42886	0.433312	139033	138117	1.00663	100942	122665	0.822908	105839	145884	0.725501	0.747088	0.239467	348193	138117	2.521	172682	140488	1.22916	295700	145884	2.02695	85056	35740	2.37985	2.03924	0.578646	0.08546	0.1014	0.1448	0.1993
473	8487	16460	0.515614	2337	12960	0.180324	3509	11300	0.310531	3910	7336	0.532988	0.384864	0.169704	9482	16460	0.576063	5503	5316	1.03518	7619	11300	0.674248	12658	11313	1.11889	0.851094	0.266156	20979	5316	3.94639	44756	12960	3.4534	46362	11313	4.09812	31335	7336	4.2714	3.94233	0.351962	0.02693	0.1074	0.05713	0.02949
474	9856	28402	0.347018	3030	14296	0.211947	2642	8970	0.294537	2356	3218	0.732132	0.396409	0.230617	14516	28402	0.511091	6597	8109	0.813541	7572	8970	0.844147	19270	18716	1.0296	0.799595	0.214722	26421	8109	3.25823	50992	14296	3.56687	72668	18716	3.88267	21101	3218	6.55718	4.31624	1.51556	0.02496	0.1373	0.06527	0.005707
475	13376	33485	0.399462	8411	33996	0.247411	7050	15044	0.468625	3054	14238	0.214496	0.332499	0.121352	17359	33485	0.518411	5144	5948	0.864829	13428	15044	0.892582	24193	26034	0.929285	0.801277	0.190416	16886	5948	2.83894	112098	33996	3.29739	91630	26034	3.51963	70036	14238	4.91895	3.64373	0.896145	0.006838	0.05725	0.0257	0.003163
477	18148	24431	0.742827	17306	32612	0.530664	16128	45262	0.356325	11944	25359	0.470996	0.525203	0.162119	16357	24431	0.669518	26633	33492	0.795205	37234	45262	0.822633	31579	34231	0.922526	0.802471	0.104162	78393	33492	2.34065	83737	32612	2.56767	88061	34231	2.57255	102996	25359	4.06152	2.8856	0.791376	0.2431	0.1495	0.6231	0.2078
483	96932	89862	1.07868	5492	6710	0.81848	7060	18002	0.392179	165930	180865	0.917425	0.80169	0.293313	54927	89862	0.611237	9869	13386	0.737263	13180	18002	0.732141	12517	12606	0.99294	0.768395	0.160626	21412	13386	1.59958	18156	6710	2.70581	24736	12606	1.96224	544287	180865	3.00936	2.31925	0.650911	0.01324	0.03061	0.04556	0.2107
490	52603	54622	0.963037	18574	24349	0.762824	82987	186230	0.445616	23947	30358	0.78882	0.740074	0.215493	38082	54622	0.697192	41932	44887	0.934168	171403	186230	0.920383	110910	115092	0.963664	0.878852	0.122445	40475	44887	0.901709	22597	24349	0.928046	153679	115092	1.33527	27120	30358	0.893339	1.01459	0.214297	7.662e-05	0.03147	0.001864	0.001212
504	7830	15383	0.509003	8860	22310	0.397131	7755	4136	1.875	106616	189811	0.561696	0.835708	0.696251	10370	15383	0.674121	23635	21536	1.09746	3216	4136	0.777563	87838	86196	1.01905	0.892049	0.199102	83390	21536	3.87212	80790	22310	3.62125	417399	86196	4.84244	603713	189811	3.1806	3.8791	0.702961	0.2314	0.1539	0.6819	0.09447
506	898457	1460123	0.61533	284218	710757	0.399881	65684	376006	0.174689	259798	710126	0.365848	0.388937	0.180563	1232054	1460123	0.843802	675381	684251	0.987037	478175	376006	1.27172	533091	445147	1.19756	1.07503	0.195713	1183386	684251	1.72946	1480717	710757	2.0833	1834323	445147	4.12071	2666491	710126	3.75495	2.92211	1.19112	0.04655	0.03468	0.2732	0.1006
507	280469	1211774	0.231453	139786	903372	0.154738	36028	436627	0.0825144	29504	320487	0.0920599	0.140191	0.0687595	931395	1211774	0.768621	413499	431049	0.959285	498536	436627	1.14179	528651	493599	1.07101	0.985177	0.162749	1766229	431049	4.09751	2904686	903372	3.21538	2863839	493599	5.80195	1962030	320487	6.12203	4.80922	1.38514	4.238e-05	0.002611	0.001298	0.01825
508	16673	18343	0.908957	14162	18745	0.755508	6225	6302	0.987782	12487	27993	0.446076	0.774581	0.239298	13621	18343	0.742572	11296	10218	1.1055	7027	6302	1.11504	20993	14224	1.47589	1.10975	0.2994	18207	10218	1.78186	31376	18745	1.67383	137270	14224	9.65059	137122	27993	4.89844	4.50118	3.74446	0.2754	0.14	0.509	0.366
510	13373	154019	0.0868269	53021	213589	0.248238	90232	205564	0.438948	19535	76485	0.25541	0.257356	0.143925	59618	154019	0.387082	66356	82135	0.807889	163330	205564	0.794546	258544	287393	0.899618	0.722284	0.228296	243036	82135	2.95898	730438	213589	3.41983	1143489	287393	3.97883	239584	76485	3.13243	3.37252	0.446658	0.03487	0.08613	0.07905	0.03505
515	233704	213626	1.09399	27706	34882	0.794278	9486	18590	0.510274	372931	314236	1.18679	0.896331	0.307076	135328	213626	0.633481	983903	1397761	0.703914	13754	18590	0.73986	36899	46033	0.801577	0.719708	0.0702216	872111	1397761	0.623934	17506	34882	0.501863	54363	46033	1.18096	479031	314236	1.52443	0.957796	0.479657	0.0002167	0.01144	0.00284	0.004867
519	65394	58739	1.1133	43039	52912	0.813407	96968	141036	0.687541	50548	53374	0.947053	0.890325	0.182549	39036	58739	0.664567	181610	164760	1.10227	123264	141036	0.87399	144358	145455	0.992458	0.908321	0.187341	160356	164760	0.97327	71640	52912	1.35395	198075	145455	1.36176	74374	53374	1.39345	1.27061	0.198959	4.003e-06	0.00311	0.0001646	0.0007315
520	446215	528373	0.844508	218367	453993	0.480992	58091	351908	0.165074	226137	424585	0.532607	0.505795	0.278179	440824	528373	0.834305	319160	370108	0.862343	380344	351908	1.08081	516453	434905	1.18751	0.99124	0.171061	627248	370108	1.69477	786120	453993	1.73157	1173814	434905	2.69901	1305737	424585	3.07533	2.30017	0.695164	0.1514	0.1373	0.568	0.01467
524	86120	868156	0.0991988	52548	610063	0.0861354	46897	475604	0.0986051	18711	399879	0.0467917	0.0826827	0.0246738	575790	868156	0.663233	375499	410224	0.915351	462355	475604	0.972143	393342	507679	0.774785	0.831378	0.139453	2014600	410224	4.91098	2545981	610063	4.17331	2855186	507679	5.624	2162180	399879	5.40709	5.02884	0.643716	6.546e-06	0.001481	0.0003253	0.003206
525	447698	655336	0.683158	251803	355677	0.707954	370524	480565	0.771017	386818	455259	0.849666	0.752949	0.0743324	456840	655336	0.697108	206957	280058	0.738979	436402	480565	0.908102	552391	566360	0.975335	0.829881	0.133126	428512	280058	1.53008	451612	355677	1.26973	1068858	566360	1.88724	831687	455259	1.82684	1.62847	0.285594	0.0001931	0.0137	0.00169	0.004701
526	659798	926958	0.711788	368540	516641	0.713339	585793	656395	0.89244	456920	544861	0.838599	0.789042	0.0910057	684925	926958	0.738895	408196	524422	0.778373	579829	656395	0.883354	635012	746761	0.850355	0.812744	0.0659174	843097	524422	1.60767	593902	516641	1.14954	1183409	746761	1.58472	792364	544861	1.45425	1.44905	0.21079	0.0002823	0.01287	0.002667	0.007805
527	182872	247178	0.739839	52190	72527	0.719594	173020	201183	0.860013	124904	164233	0.760529	0.769994	0.0622962	185889	247178	0.752045	123675	159904	0.773433	174016	201183	0.864964	232904	257748	0.903611	0.823513	0.0724559	368380	159904	2.30376	138297	72527	1.90683	534195	257748	2.07255	352936	164233	2.149	2.10803	0.165051	0.001539	0.01101	0.006874	0.06921
543	235176	360889	0.651657	137431	193574	0.709966	191959	287903	0.666749	236989	298251	0.794596	0.705742	0.0641832	244136	360889	0.676485	231549	292654	0.791204	263656	287903	0.915781	622053	625802	0.994009	0.84437	0.139646	506827	292654	1.73183	316971	193574	1.63747	1467995	625802	2.34578	647718	298251	2.17172	1.9717	0.341172	0.0003765	0.01401	0.003181	0.00825
546	17949	75806	0.236775	28844	179656	0.160551	13983	50165	0.27874	19850	111775	0.177589	0.213414	0.0544401	46791	75806	0.617247	66673	67572	0.986696	49079	50165	0.978351	165314	209219	0.790148	0.84311	0.175809	253584	67572	3.7528	670237	179656	3.73067	916377	209219	4.37999	497022	111775	4.44663	4.07752	0.388793	0.0001086	0.005187	0.00156	0.007778
548	157881	2144179	0.0736324	139777	2387544	0.0585443	40490	330918	0.122357	114496	1156309	0.0990185	0.0883879	0.0281381	933068	2144179	0.435163	641666	928278	0.691243	240726	330918	0.727449	1943991	2284040	0.85112	0.676244	0.174689	4078505	928278	4.39362	10571334	2387544	4.4277	12033738	2284040	5.26862	5223809	1156309	4.51766	4.6519	0.414461	2.083e-05	0.002824	0.000706	0.00171
549	37640	945340	0.0398164	104861	1524927	0.0687646	106201	808770	0.131312	113177	756080	0.149689	0.0973955	0.0517044	452559	945340	0.478726	492780	649086	0.759191	602496	808770	0.744953	861053	1110425	0.775427	0.689574	0.141116	3056052	649086	4.70824	7206463	1524927	4.72578	6075335	1110425	5.47118	3258662	756080	4.30994	4.80378	0.4846	0.0003963	0.01029	0.004567	0.002637
552	174351	364635	0.478152	691312	1319550	0.5239	137800	295587	0.466191	851270	1448229	0.587801	0.514011	0.055122	230499	364635	0.632136	483379	644968	0.749462	311082	295587	1.05242	688181	501103	1.37333	0.951838	0.332134	1473769	644968	2.28503	2596199	1319550	1.96749	1606903	501103	3.20673	4333503	1448229	2.99228	2.61288	0.583273	0.1852	0.2037	0.3052	0.1622
553	485452	976938	0.496912	460157	789551	0.582808	255443	542005	0.471293	481007	782522	0.614688	0.541425	0.0682643	599543	976938	0.613696	431788	498489	0.866194	637496	542005	1.17618	1258979	907089	1.38793	1.011	0.340677	1296698	498489	2.60126	2031965	789551	2.57357	3024539	907089	3.33434	2507732	782522	3.20468	2.92846	0.397509	0.2553	0.1957	0.5247	0.2214
555	1098409	1863295	0.589498	869053	1472598	0.59015	642157	1125504	0.570551	707801	1099163	0.643945	0.598536	0.0316081	1201401	1863295	0.644772	877034	962848	0.910875	1324073	1125504	1.17643	1828401	1412652	1.2943	1.00659	0.289653	2533806	962848	2.63157	3565621	1472598	2.42131	4769690	1412652	3.37641	3318579	1099163	3.01919	2.86212	0.422936	0.1124	0.1782	0.1381	0.1573
556	4716	18212	0.25895	28493	74515	0.382379	15557	25243	0.61629	8419	26130	0.322197	0.394954	0.155925	10130	18212	0.556227	14982	16849	0.889192	25957	25243	1.02829	36803	38446	0.957265	0.857742	0.208878	60456	16849	3.58811	263298	74515	3.53349	178699	38446	4.64805	108530	26130	4.15346	3.98078	0.52578	0.02856	0.1168	0.06867	0.01107
559	1484174	2226433	0.666615	1291076	2081826	0.620165	1518223	1800903	0.843034	1015570	1546303	0.656773	0.696647	0.0996169	1560962	2226433	0.701104	1545631	1680593	0.919694	2028541	1800903	1.1264	2208057	2083885	1.05959	0.951697	0.187957	4072613	1680593	2.42332	4624946	2081826	2.22158	6377322	2083885	3.0603	4403397	1546303	2.84769	2.63822	0.383755	0.01333	0.05242	0.03658	0.06083
560	1526787	2148167	0.710739	1207731	1905027	0.633971	2178758	1606026	1.35661	1220241	1900819	0.641955	0.83582	0.348902	1602672	2148167	0.746065	1693626	1700166	0.996153	1681342	1606026	1.0469	2584408	2963252	0.872153	0.915317	0.134607	4119852	1700166	2.42321	4428526	1905027	2.32465	7842341	2963252	2.64653	4594667	1900819	2.4172	2.4529	0.136744	0.02645	0.0638	0.06531	0.08063
562	5558	18743	0.296537	11187	28040	0.398966	20945	34322	0.61025	5256	16266	0.323128	0.40722	0.14214	10279	18743	0.548418	38162	48532	0.786327	34597	34322	1.00801	55456	51105	1.08514	0.856974	0.241571	176181	48532	3.6302	95121	28040	3.39233	237836	51105	4.65387	67558	16266	4.15333	3.95743	0.562677	0.02903	0.1295	0.06531	0.01898
570	210865	147655	1.42809	14172	16470	0.860474	48590	113645	0.42756	23833	14435	1.65106	1.0918	0.553952	90377	147655	0.612082	20772	42226	0.491924	81133	113645	0.713916	15468	18353	0.842805	0.665182	0.149179	36463	42226	0.86352	15382	16470	0.93394	21569	18353	1.17523	183761	14435	12.7302	3.92573	5.87119	0.07195	0.02361	0.1609	0.3334
571	5763	12286	0.46907	15437	51837	0.297799	10996	14586	0.753874	9391	12201	0.769691	0.572608	0.229448	9695	12286	0.78911	17184	22706	0.756804	18120	14586	1.24229	13432	18392	0.730318	0.87963	0.242964	73346	22706	3.23025	170542	51837	3.28997	135608	18392	7.37321	26378	12201	2.16195	4.01384	2.29876	0.2616	0.2109	0.5247	0.2371
576	11488	13169	0.872352	48298	69647	0.693468	2951	8720	0.338417	31355	37055	0.846175	0.687603	0.245793	10582	13169	0.803554	18123	19235	0.942189	9893	8720	1.13452	11109	11833	0.938815	0.954769	0.136123	29795	19235	1.549	120956	69647	1.7367	37860	11833	3.19953	91548	37055	2.4706	2.23896	0.753803	0.03369	0.1511	0.07739	0.03315
578	110251	168326	0.654985	129922	256148	0.507215	12235	137311	0.0891043	17676	38883	0.454595	0.426475	0.240378	177325	168326	1.05346	166988	134751	1.23923	209936	137311	1.52891	105846	92282	1.14698	1.24215	0.205669	221730	134751	1.64548	298485	256148	1.16528	207842	92282	2.25225	99067	38883	2.54782	1.90271	0.618685	0.05312	0.06504	0.6389	0.0042
579	31519	55234	0.570645	84683	141285	0.599377	8811	69374	0.127007	13648	28769	0.4744	0.442857	0.217244	52881	55234	0.957399	91349	77905	1.17257	86690	69374	1.2496	52131	51607	1.01015	1.09743	0.136661	119289	77905	1.53121	190940	141285	1.35145	175075	51607	3.39247	90490	28769	3.1454	2.35513	1.06251	0.1028	0.08231	0.6774	0.03517
580	13127	44843	0.292732	12876	25611	0.502753	8962	29567	0.303108	9402	36502	0.257575	0.339042	0.110866	41243	44843	0.91972	53082	49817	1.06554	36207	29567	1.22457	19162	22435	0.854112	1.01599	0.164758	121307	49817	2.43505	77940	25611	3.04322	125353	22435	5.58739	147113	36502	4.03027	3.77398	1.37609	0.0138	0.02623	0.04041	0.2978
587	13480	16927	0.796361	3272	11956	0.27367	2137	17596	0.121448	41533	98942	0.419771	0.402813	0.289259	14014	16927	0.827908	22902	21213	1.07962	24158	17596	1.37293	11822	11734	1.0075	1.07199	0.22683	57736	21213	2.72173	37128	11956	3.10539	68097	11734	5.80339	340105	98942	3.43742	3.76698	1.38875	0.05864	0.06243	0.1509	0.3502
591	34176	63417	0.538909	16930	44601	0.379588	11169	29682	0.376289	17254	62678	0.27528	0.392516	0.108943	30919	63417	0.487551	11415	23147	0.493152	20997	29682	0.707398	25870	42688	0.606025	0.573532	0.10461	91322	23147	3.94531	171255	44601	3.83971	311443	42688	7.2958	330925	62678	5.27976	5.09014	1.60988	0.0005953	0.1234	0.007496	0.002621
592	382031	473656	0.806558	336342	518488	0.648698	33974	301067	0.112845	220728	322887	0.683608	0.562927	0.307598	455120	473656	0.960866	394588	383099	1.02999	434941	301067	1.44467	253799	211584	1.19952	1.15876	0.215365	385053	383099	1.0051	444074	518488	0.856479	281949	211584	1.33256	467187	322887	1.44691	1.16026	0.275809	0.01887	0.1347	0.1377	0.0006483
597	102337	70978	1.44181	22269	29643	0.75124	14415	45680	0.315565	6030	31997	0.188455	0.674268	0.565606	40185	70978	0.566161	31671	59659	0.530867	30038	45680	0.657574	78090	88929	0.878116	0.65818	0.156043	129922	59659	2.17774	140116	29643	4.72678	396091	88929	4.45401	217066	31997	6.78395	4.53562	1.88483	0.1119	0.1594	0.3725	0.01913
599	85871	118886	0.722297	132715	200953	0.660428	35286	129601	0.272266	50362	91288	0.551683	0.551669	0.199172	106219	118886	0.893453	103101	98668	1.04493	167330	129601	1.29112	236514	214699	1.10161	1.08278	0.164354	167906	98668	1.70173	282816	200953	1.40737	409872	214699	1.90905	139898	91288	1.53249	1.63766	0.217449	0.006233	0.1277	0.05825	0.003306
602	326975	351831	0.929352	304628	363772	0.837415	90516	298607	0.303128	210376	254999	0.825007	0.723725	0.284235	348476	351831	0.990464	251655	246783	1.01974	405464	298607	1.35785	310319	245076	1.26622	1.15857	0.181506	218847	246783	0.886799	260582	363772	0.716333	244969	245076	0.999563	304450	254999	1.19393	0.949156	0.200456	0.000303	0.228	0.005039	0.0004534
603	13046	13480	0.967804	46955	71995	0.652198	11514	23759	0.484616	41134	46677	0.881248	0.746467	0.219551	10575	13480	0.784496	46167	41640	1.10872	27263	23759	1.14748	38859	32460	1.19713	1.05946	0.186846	83373	41640	2.00223	142745	71995	1.98271	131758	32460	4.05909	92367	46677	1.97885	2.50572	1.03563	0.0279	0.09182	0.07475	0.07005
607	108526	83638	1.29757	283290	284672	0.995145	265658	282813	0.939342	269961	202678	1.33197	1.14101	0.202421	69141	83638	0.82667	1079773	748708	1.44218	248216	282813	0.877668	173532	198335	0.874944	1.00537	0.292151	688872	748708	0.920081	168034	284672	0.590272	102871	198335	0.518673	170982	202678	0.843614	0.71816	0.193788	2.521e-05	0.008563	0.000418	0.001819
615	278734	240863	1.15723	500159	504409	0.991574	126941	173260	0.732662	68424	96593	0.708374	0.89746	0.215445	205632	240863	0.85373	414687	603317	0.687345	137739	173260	0.794984	146598	94150	1.55707	0.973282	0.395242	303554	603317	0.503142	296490	504409	0.587797	204830	94150	2.17557	196080	96593	2.02996	1.32412	0.901731	0.002827	0.03572	0.01024	0.0301
620	44449	75305	0.590253	19000	34616	0.548879	45908	50331	0.912122	18906	26265	0.719817	0.692768	0.163362	37101	75305	0.492676	21830	25051	0.871422	41329	50331	0.821144	44507	45544	0.977231	0.790618	0.209009	108002	25051	4.31128	101739	34616	2.93907	181706	45544	3.98968	81515	26265	3.10356	3.5859	0.668395	0.06277	0.03518	0.552	0.07255
625	47447	335451	0.141442	49666	556616	0.0892285	20669	179236	0.115317	74632	399200	0.186954	0.133236	0.0416761	144527	335451	0.430844	212619	297062	0.715739	132335	179236	0.738328	285441	422566	0.675494	0.640102	0.141905	1256363	297062	4.2293	2711643	556616	4.87166	2924103	422566	6.91987	2653188	399200	6.64626	5.66677	1.32013	8.759e-06	0.003517	0.0003906	0.0004534
627	3836	34303	0.111827	3305	45176	0.0731583	4221	10396	0.406022	2785	33137	0.084045	0.168763	0.159008	14299	34303	0.416844	10253	21667	0.473208	6332	10396	0.60908	24149	30874	0.782179	0.570328	0.162657	77304	21667	3.56782	156051	45176	3.45429	177599	30874	5.75238	225540	33137	6.80629	4.8952	1.65582	0.002936	0.04692	0.01421	0.001688
640	16787	53104	0.316116	2709	8352	0.324353	6883	16272	0.422997	3866	9393	0.411583	0.368762	0.0563288	25647	53104	0.482958	4334	5017	0.863863	15604	16272	0.958948	8432	10552	0.79909	0.776215	0.206233	22160	5017	4.41698	41293	8352	4.94409	38671	10552	3.6648	61377	9393	6.53433	4.89005	1.2154	0.001405	0.1008	0.008386	0.005735
643	23234	55442	0.419069	18177	32602	0.557542	14238	29982	0.474885	16357	45768	0.357389	0.452221	0.0850458	27103	55442	0.488853	20644	31215	0.661349	33649	29982	1.12231	40134	36189	1.10901	0.84538	0.319984	75393	31215	2.41528	101206	32602	3.10429	185313	36189	5.1207	274053	45768	5.98787	4.15704	1.67557	0.04631	0.2072	0.07284	0.06447
648	16333	17853	0.91486	18015	26581	0.67774	2452	5033	0.487185	7087	10160	0.697539	0.694331	0.174956	16105	17853	0.902089	18788	17501	1.07354	5428	5033	1.07848	20399	17102	1.19278	1.06172	0.119834	34503	17501	1.97149	44403	26581	1.67048	45630	17102	2.66811	94882	10160	9.33878	3.91221	3.64176	0.2341	0.1258	0.4093	0.2859
673	469254	474425	0.9891	261488	268716	0.973102	37644	110526	0.34059	93000	141235	0.658477	0.740317	0.306899	462430	474425	0.974717	195881	186129	1.05239	95657	110526	0.865471	110947	95540	1.16126	1.01346	0.124851	134347	186129	0.721795	161528	268716	0.60111	136653	95540	1.43032	224342	141235	1.58843	1.08541	0.496238	0.001008	0.1663	0.008699	0.002917
678	5403	25633	0.210783	13967	29659	0.470919	38064	51134	0.744397	5908	18338	0.322173	0.437068	0.230942	5511	25633	0.214996	20643	26853	0.768741	21775	51134	0.425842	21247	24684	0.86076	0.567585	0.300458	74548	26853	2.77615	114391	29659	3.85687	179351	24684	7.26588	120375	18338	6.56424	5.11579	2.14318	0.02563	0.151	0.1044	0.01401
681	21082	97134	0.21704	24353	75244	0.323654	62223	190979	0.325811	13496	50186	0.26892	0.283856	0.0517413	26942	97134	0.277369	82283	141101	0.58315	100145	190979	0.524377	50825	79135	0.642257	0.506788	0.160338	391280	141101	2.77305	254612	75244	3.38382	457514	79135	5.78144	310812	50186	6.1932	4.53288	1.70616	0.0007966	0.2274	0.007367	0.002326
682	42865	156859	0.273271	41637	91386	0.455617	32578	118710	0.274433	18022	66096	0.272664	0.318996	0.0910833	54194	156859	0.345495	91756	119746	0.766255	76812	118710	0.647056	66540	108441	0.613606	0.593103	0.177598	401256	119746	3.35089	343660	91386	3.76053	624657	108441	5.76034	310532	66096	4.6982	4.39249	1.07219	0.001037	0.1904	0.007481	0.002318
690	5761	37221	0.154778	6920	13529	0.511494	8850	39239	0.225541	3508	14792	0.237155	0.282242	0.157111	7099	37221	0.190726	3749	8050	0.465714	16267	39239	0.414562	21347	36112	0.591133	0.415534	0.167225	19353	8050	2.4041	25712	13529	1.90051	106251	36112	2.94226	39079	14792	2.6419	2.47219	0.440161	0.05125	0.1906	0.1551	0.01486
731	14419	17204	0.838119	37521	55921	0.670964	30163	32365	0.931964	171684	164352	1.04461	0.871415	0.158064	6900	17204	0.40107	91888	107199	0.857172	31099	32365	0.960884	77860	103961	0.748935	0.742015	0.243212	110158	107199	1.0276	65297	55921	1.16767	141456	103961	1.36066	154542	164352	0.940311	1.12406	0.18344	0.0002114	0.00916	0.00169	0.01047
742	70292	125377	0.560645	51618	111887	0.46134	92124	131542	0.700339	24496	57508	0.425958	0.537071	0.122873	32476	125377	0.259027	17300	57768	0.299474	48364	131542	0.36767	129092	157141	0.821504	0.436919	0.260281	56261	57768	0.973913	120176	111887	1.07408	244411	157141	1.55536	158048	57508	2.74828	1.58791	0.814151	0.01112	0.01833	0.02359	0.2937
749	66736	154883	0.43088	118766	255450	0.464929	81315	218543	0.372078	286852	264569	1.08422	0.588028	0.333013	66974	154883	0.432417	97393	167496	0.581465	127111	218543	0.581629	329016	357966	0.919126	0.628659	0.206011	459583	167496	2.74384	632644	255450	2.47659	1312914	357966	3.66771	391934	264569	1.48141	2.59239	0.899433	0.1756	0.08251	0.4808	0.2319
750	94956	184706	0.514093	149249	299405	0.498485	38602	96441	0.400265	546447	530285	1.03048	0.61083	0.284266	68386	184706	0.370242	102657	195613	0.524796	53049	96441	0.550067	288079	362899	0.793827	0.559733	0.175139	474402	195613	2.42521	696578	299405	2.32654	1166485	362899	3.21435	901265	530285	1.69959	2.41642	0.621477	0.0575	0.03335	0.3013	0.1414
751	2917399	3488353	0.836326	2179763	2673047	0.81546	2493981	2662637	0.936658	5397646	5457242	0.989079	0.894381	0.0823693	2629345	3488353	0.75375	2134394	2433977	0.876916	2800642	2662637	1.05183	2988435	3250872	0.919272	0.900442	0.122943	1995871	2433977	0.820004	2212365	2673047	0.827657	2523669	3250872	0.776305	5812848	5457242	1.06516	0.872282	0.130561	3.413e-06	0.007396	0.0001646	0.0004534
752	103497	290838	0.355858	258017	295559	0.87298	811976	1138918	0.712936	192978	183710	1.05045	0.748056	0.295579	114042	290838	0.392115	94227	152756	0.616846	952213	1138918	0.836068	384888	361688	1.06414	0.727293	0.288584	408364	152756	2.67331	338664	295559	1.14584	1350200	361688	3.73305	260779	183710	1.41951	2.24293	1.19545	0.09178	0.065	0.1793	0.3127
753	34949	65185	0.536151	169617	202013	0.839634	203584	212468	0.958187	147627	141123	1.04609	0.845015	0.222609	31576	65185	0.484406	59660	127090	0.469431	227274	212468	1.06969	285558	275399	1.03689	0.765103	0.333092	254581	127090	2.00316	234246	202013	1.15956	1022760	275399	3.71374	214607	141123	1.52071	2.09929	1.13042	0.03033	0.0368	0.05899	0.2512
754	58064	414590	0.140052	182520	613340	0.297584	137856	326149	0.422678	85374	229804	0.371508	0.307955	0.123152	130309	414590	0.314308	150653	322222	0.467544	246974	326149	0.757243	277355	360873	0.768567	0.576915	0.223736	1127068	322222	3.4978	1928479	613340	3.14423	2336307	360873	6.47404	1108040	229804	4.82167	4.48444	1.51017	0.01387	0.1986	0.04517	0.007403
755	74390	488615	0.152247	177713	718039	0.247498	226123	639763	0.353448	150047	511631	0.293272	0.261616	0.0848454	173760	488615	0.355617	276896	452685	0.611675	434146	639763	0.678604	508534	764149	0.665491	0.577847	0.150957	2556652	452685	5.64775	3584442	718039	4.99199	5745254	764149	7.5185	2497257	511631	4.88097	5.7598	1.22031	0.000979	0.1172	0.008681	0.001722
756	204331	198116	1.03137	14076	20587	0.683732	25736	28878	0.891197	670235	612351	1.09453	0.925207	0.182032	189788	198116	0.957964	50241	47943	1.04793	27411	28878	0.9492	562966	487357	1.15514	1.02756	0.0960482	48421	47943	1.00997	34418	20587	1.67183	512259	487357	1.0511	636926	612351	1.04013	1.19326	0.319523	0.0001931	0.02041	0.002451	0.004012
757	14235	73248	0.19434	77362	184049	0.420334	149754	218093	0.686652	62535	119862	0.521725	0.455763	0.20596	29612	73248	0.40427	82775	154019	0.537434	193822	218093	0.888713	227858	267122	0.853011	0.670857	0.237705	432078	154019	2.80536	754346	184049	4.09862	1084138	267122	4.05859	423147	119862	3.53028	3.62321	0.603624	0.1061	0.2004	0.2658	0.02199
758	677037	578406	1.17052	571419	559140	1.02196	714696	814818	0.877123	592090	472116	1.25412	1.08093	0.166369	158579	578406	0.274166	158331	341775	0.463261	519032	814818	0.636991	234456	377398	0.621243	0.498915	0.169128	446107	341775	1.30527	701903	559140	1.25533	765730	377398	2.02897	852540	472116	1.80579	1.59884	0.379486	1.875e-05	0.001182	0.0002599	0.3809
765	230743	702917	0.328265	787443	1423648	0.553116	462052	964693	0.478963	588176	958355	0.613735	0.49352	0.123186	379648	702917	0.540104	759879	1157252	0.656624	787623	964693	0.816449	1481173	1249125	1.18577	0.799736	0.281182	2898140	1157252	2.50433	3583926	1423648	2.51742	5629067	1249125	4.50641	4187846	958355	4.36983	3.4745	1.1141	0.1579	0.1973	0.3432	0.08063
766	174689	541022	0.322887	537051	1014758	0.52924	416813	869710	0.479255	434622	735902	0.590598	0.480495	0.114514	286788	541022	0.530086	625928	981277	0.637871	691916	869710	0.795571	1327534	1120743	1.18451	0.78701	0.286551	2358748	981277	2.40375	2370106	1014758	2.33564	4676281	1120743	4.17248	3132105	735902	4.25614	3.292	1.0659	0.1852	0.2002	0.3823	0.1082
767	234681	225659	1.03998	21663	36671	0.590739	8091	7680	1.05352	594143	552725	1.07493	0.939792	0.233147	212433	225659	0.941389	107173	114152	0.938862	7144	7680	0.930208	583375	527134	1.10669	0.979288	0.0850708	117528	114152	1.02957	76471	36671	2.08533	563659	527134	1.06929	448019	552725	0.810564	1.24869	0.569242	0.001574	0.03074	0.009601	0.01628
768	153883	141803	1.08519	6472	9011	0.718233	14205	8781	1.6177	738670	682224	1.08274	1.12596	0.370395	142317	141803	1.00362	329599	364633	0.90392	11183	8781	1.27355	570534	525113	1.0865	1.0669	0.156687	404520	364633	1.10939	10511	9011	1.16646	484544	525113	0.922742	523281	682224	0.767022	0.991404	0.182234	0.0002823	0.03408	0.003097	0.0034
770	392560	759568	0.51682	1128455	1983998	0.568778	1491253	2666261	0.559305	864115	1167504	0.740139	0.596261	0.0985439	377318	759568	0.496753	1750113	2845975	0.614943	2278662	2666261	0.854628	3046734	2488261	1.22444	0.797692	0.321102	5547742	2845975	1.94933	4516316	1983998	2.27637	9131316	2488261	3.66976	4616963	1167504	3.95456	2.9625	0.996942	0.1136	0.072	0.2924	0.2287
771	20016772	21492931	0.931319	15909350	20280282	0.784474	23689999	23856176	0.993034	12546536	15066015	0.832771	0.885399	0.0942507	15055473	21492931	0.700485	23745706	29591638	0.802446	19836902	23856176	0.831521	34930975	38270945	0.912728	0.811795	0.0876622	20611523	29591638	0.696532	13515942	20280282	0.666457	31215889	38270945	0.815655	9616272	15066015	0.638276	0.70423	0.077999	4.003e-06	0.003228	0.0002087	0.0007315
772	1424184	1546141	0.921122	791972	870249	0.910052	1516645	1444845	1.04969	948341	1062435	0.892611	0.94337	0.0718478	1307839	1546141	0.845873	667575	737412	0.905294	1511077	1444845	1.04584	2080914	1899707	1.09539	0.973099	0.116947	651909	737412	0.88405	806955	870249	0.927269	1913766	1899707	1.0074	945961	1062435	0.890371	0.927273	0.056717	5.332e-06	0.007078	0.0002341	0.0007315
774	178506	105331	1.69471	252643	300138	0.841756	277792	366073	0.758843	5413	8910	0.60752	0.975708	0.489049	86614	105331	0.822303	53363	55549	0.960647	317050	366073	0.866084	125760	78860	1.59472	1.06094	0.360509	56076	55549	1.00949	280764	300138	0.93545	84819	78860	1.07556	21190	8910	2.37823	1.34968	0.688081	0.0006129	0.05581	0.004162	0.004701
775	289764	620520	0.46697	724867	1255842	0.577196	699323	1431771	0.488432	470033	622298	0.755318	0.571979	0.131209	318348	620520	0.513034	788386	1243246	0.634135	1136158	1431771	0.793533	2017992	1464994	1.37747	0.829544	0.382922	2819373	1243246	2.26775	2798311	1255842	2.22823	5236776	1464994	3.57461	2244192	622298	3.6063	2.91922	0.775345	0.1928	0.1226	0.4213	0.2591
776	1182705	1247341	0.948181	369725	393057	0.94064	563123	501078	1.12382	1379112	1313881	1.04965	1.01557	0.0876277	996311	1247341	0.798748	225062	238634	0.943126	527799	501078	1.05333	2046903	1849779	1.10657	0.975442	0.136045	241414	238634	1.01165	329633	393057	0.838639	1931707	1849779	1.04429	1333402	1313881	1.01486	0.977359	0.0936394	4.649e-06	0.004882	0.0002419	0.000554
778	27807	77060	0.360849	281474	347267	0.810541	198034	216693	0.913892	249863	246719	1.01274	0.774506	0.287864	32361	77060	0.419945	192833	287257	0.671291	236616	216693	1.09194	216909	256532	0.845544	0.75718	0.283418	747983	287257	2.60388	828070	347267	2.38453	1229010	256532	4.79086	506070	246719	2.0512	2.95762	1.24311	0.1167	0.06807	0.3174	0.2508
780	4391708	6274759	0.699901	1651004	2392505	0.690073	1574939	2771370	0.568289	2486269	2449946	1.01483	0.743272	0.190676	3105255	6274759	0.49488	4006198	6610444	0.606041	2258384	2771370	0.814898	4456113	3206726	1.38961	0.826358	0.398249	7646414	6610444	1.15672	4367751	2392505	1.8256	8973181	3206726	2.79824	5484686	2449946	2.2387	2.00481	0.691763	0.01213	0.04029	0.01634	0.1402
781	1174110	1235427	0.950368	263032	298907	0.879979	259055	241839	1.07119	1516077	1426042	1.06314	0.991168	0.0923944	998302	1235427	0.808062	316096	346414	0.91248	254951	241839	1.05422	1168051	1079880	1.08165	0.964102	0.127738	312316	346414	0.901569	236205	298907	0.790229	1060039	1079880	0.981627	1422731	1426042	0.997678	0.917776	0.0948546	2.955e-06	0.005187	0.0001646	0.0004428
782	526525	556699	0.945798	156453	175357	0.892197	137746	134201	1.02642	425926	378172	1.12628	0.997672	0.101949	503402	556699	0.904262	192521	217423	0.885467	138406	134201	1.03133	1141511	1041781	1.09573	0.979198	0.101158	218497	217423	1.00494	148742	175357	0.848224	1015451	1041781	0.974726	357498	378172	0.945332	0.943305	0.0678985	9.508e-06	0.008563	0.0002639	0.0008392
784	216443	259048	0.835532	81761	101691	0.804014	9879	11362	0.869477	752259	694235	1.08358	0.898151	0.126476	202302	259048	0.780944	111193	125177	0.888286	10930	11362	0.961979	1421464	1314201	1.08162	0.928207	0.126433	127712	125177	1.02025	129669	101691	1.27513	1254328	1314201	0.954442	527681	694235	0.76009	1.00248	0.212692	0.0001241	0.008891	0.002169	0.003673
786	1458590	1512574	0.96431	534575	600125	0.890773	425484	408424	1.04177	727813	704460	1.03315	0.982501	0.0702927	1231688	1512574	0.814299	297826	339514	0.877213	420971	408424	1.03072	1284573	1163742	1.10383	0.956516	0.133819	266345	339514	0.784489	496332	600125	0.827048	1192891	1163742	1.02505	635229	704460	0.901725	0.884577	0.105441	2.955e-06	0.00476	0.0001646	0.0004534
787	762926	811226	0.94046	585104	649672	0.900614	189224	180596	1.04778	502921	469460	1.07128	0.990031	0.0824371	661662	811226	0.815632	208282	243597	0.855027	187433	180596	1.03786	674975	625646	1.07884	0.94684	0.130837	198513	243597	0.814924	622284	649672	0.957843	615320	625646	0.983495	446833	469460	0.951802	0.927016	0.0759808	4.003e-06	0.005583	0.0001646	0.000554
789	155697	161620	0.963352	241360	272616	0.885348	117248	109968	1.0662	725764	664928	1.09149	1.0016	0.095274	136825	161620	0.846585	217255	249528	0.870664	115903	109968	1.05397	964601	952625	1.01257	0.945948	0.10271	193537	249528	0.775612	276575	272616	1.01452	861841	952625	0.904701	704022	664928	1.05879	0.938408	0.126392	4.003e-06	0.006277	0.0001646	0.000554
794	7455355	8434871	0.883873	4275287	5078565	0.84183	4920418	4110870	1.19693	4517974	4214924	1.0719	0.998633	0.165777	7279585	8434871	0.863035	4780230	4964874	0.96281	4199794	4110870	1.02163	7160333	7018325	1.02023	0.966927	0.0744867	4381092	4964874	0.882418	4497197	5078565	0.885525	7000462	7018325	0.997455	4868252	4214924	1.155	0.9801	0.128295	7.125e-06	0.01243	0.0002639	0.000373
795	3046943	3218247	0.946771	995599	1146349	0.868496	1069960	934914	1.14445	2319552	2169236	1.06929	1.00725	0.123266	2651143	3218247	0.823785	998517	1076730	0.927361	951233	934914	1.01746	1676484	1584677	1.05793	0.956634	0.10403	966875	1076730	0.897973	927018	1146349	0.80867	1556715	1584677	0.982355	2389074	2169236	1.10134	0.947585	0.124645	3.162e-06	0.006707	0.0001646	0.000373
801	5211801	5997875	0.868941	6688010	7205438	0.928189	8196015	13315733	0.615514	8607281	6117136	1.40708	0.95493	0.33053	3096012	5997875	0.516185	4546180	7177540	0.63339	11868734	13315733	0.891332	16059310	10155502	1.58134	0.905562	0.476995	5011844	7177540	0.698268	4952129	7205438	0.687277	9634512	10155502	0.948699	7498748	6117136	1.22586	0.890026	0.254365	0.0002037	0.03472	0.0008069	0.003313
802	17119384	18993882	0.90131	17989781	21054419	0.854442	3779003	4725414	0.799719	20825661	16827655	1.23759	0.948264	0.197298	10908234	18993882	0.574303	8134486	12922091	0.629502	4712625	4725414	0.997294	34060080	23203998	1.46785	0.917238	0.412304	7891924	12922091	0.610731	12302783	21054419	0.584333	19400201	23203998	0.836071	17765519	16827655	1.05573	0.771717	0.220481	3.246e-05	0.02257	0.0001646	0.001549
803	9761197	10347411	0.943347	4490749	5372962	0.835805	3761763	5055003	0.744166	5174029	4314559	1.1992	0.93063	0.196684	6107336	10347411	0.590228	6407112	8970854	0.714214	4286881	5055003	0.848047	9986275	7871500	1.26866	0.855288	0.295008	6096966	8970854	0.679642	3374108	5372962	0.627979	7187219	7871500	0.913069	4415365	4314559	1.02336	0.811013	0.188209	7.689e-06	0.009896	0.0001646	0.0007417
805	37159	44231	0.840112	122825	148783	0.825531	113108	149813	0.754995	336591	328219	1.02551	0.861536	0.11546	29015	44231	0.655988	231796	245441	0.944406	130953	149813	0.87411	176365	128536	1.37211	0.961652	0.299924	600420	245441	2.44629	174576	148783	1.17336	201764	128536	1.56971	412198	328219	1.25586	1.61131	0.582256	0.002392	0.01355	0.01122	0.03412
809	55549	58419	0.950872	161419	220969	0.730505	80358	109939	0.730933	24098	56287	0.428127	0.710109	0.214733	41289	58419	0.706773	64061	73822	0.867777	91575	109939	0.832962	101039	79578	1.26969	0.919299	0.243616	101327	73822	1.37259	253783	220969	1.1485	121554	79578	1.52748	49116	56287	0.872599	1.23029	0.284724	0.001589	0.07731	0.01015	0.00977
810	4721534	4840777	0.975367	22066954	24404541	0.904215	44796195	44916872	0.997313	14535500	12412589	1.17103	1.01198	0.113233	3447701	4840777	0.712221	21362336	22647609	0.943249	41966069	44916872	0.934305	17200039	16173828	1.06345	0.913306	0.146419	18102749	22647609	0.799323	19738327	24404541	0.808797	14962131	16173828	0.925083	12785544	12412589	1.03005	0.890812	0.109022	1.127e-06	0.002847	0.0001316	9.029e-05
812	27341588	30591631	0.89376	6632478	7364745	0.900571	7584112	8847613	0.857193	8885964	8222432	1.0807	0.933056	0.100254	23888253	30591631	0.780875	5435726	6626831	0.82026	7652722	8847613	0.864948	12526468	11572273	1.08246	0.887135	0.134667	4813592	6626831	0.726379	5572775	7364745	0.756683	10201468	11572273	0.881544	8065845	8222432	0.980956	0.83639	0.117465	2.47e-06	0.005477	0.0001316	0.000373
813	5233151	5559004	0.941383	8532310	10153333	0.840346	6658464	5968165	1.11566	10113917	9871369	1.02457	0.980491	0.117452	3840550	5559004	0.69087	7538676	8656947	0.870824	5378375	5968165	0.901177	8554475	8801063	0.971982	0.858713	0.119654	6699918	8656947	0.773935	8085039	10153333	0.796294	7669108	8801063	0.871384	8930484	9871369	0.904685	0.836575	0.061636	2.955e-06	0.003517	0.0001646	0.0003391
814	3661220	3896045	0.939727	3579699	4085782	0.876136	2711611	2472581	1.09667	3904024	3788722	1.03043	0.985742	0.0973545	3096923	3896045	0.794889	965102	1083192	0.89098	2309792	2472581	0.934162	7862197	7875078	0.998364	0.904599	0.0854161	887540	1083192	0.819375	3426977	4085782	0.838757	7476476	7875078	0.949384	3440434	3788722	0.908072	0.878897	0.060481	3.162e-06	0.004869	0.0001646	0.0004534
819	14027375	13980012	1.00339	22577265	24079719	0.937605	41347039	51371718	0.80486	18376657	16505303	1.11338	0.964808	0.128951	12161619	13980012	0.869929	30005138	33316937	0.900597	47533421	51371718	0.925284	63295748	55456780	1.14135	0.959291	0.123469	28863466	33316937	0.86633	20995867	24079719	0.871932	49316706	55456780	0.889282	15410539	16505303	0.933672	0.890304	0.0305184	3.162e-06	0.005698	0.0001646	0.0006202
824	32369824	34454774	0.939487	25929590	27848656	0.931089	21069493	17121015	1.23062	15913503	14823302	1.07355	1.04369	0.140679	29882916	34454774	0.867308	37171952	38848665	0.95684	15938829	17121015	0.930951	27331851	26205454	1.04298	0.949521	0.072784	33207383	38848665	0.854788	26087333	27848656	0.936754	25974435	26205454	0.991184	15935449	14823302	1.07503	0.964438	0.0926189	4.861e-06	0.008217	0.0001864	0.0004432
829	26653	73592	0.362173	39542	55360	0.71427	521641	628152	0.830438	27234	33323	0.817273	0.681038	0.21883	33836	73592	0.459778	33248	41818	0.795064	552306	628152	0.879255	69205	65056	1.06378	0.799468	0.25274	106278	41818	2.54144	122029	55360	2.20428	370811	65056	5.69987	184333	33323	5.5317	3.99433	1.87861	0.1381	0.09256	0.678	0.08519
837	262931	247219	1.06355	42165	63477	0.664256	10889	12272	0.887304	49673	30421	1.63285	1.06199	0.414163	156640	247219	0.633608	181928	235114	0.773786	9298	12272	0.75766	79339	78146	1.01527	0.79508	0.159592	261240	235114	1.11112	95558	63477	1.5054	134360	78146	1.71935	54384	30421	1.78771	1.53089	0.304592	0.0002941	0.01247	0.003381	0.00201
840	45405	146104	0.310772	62889	135681	0.463506	545811	738047	0.739534	51856	140530	0.369003	0.470704	0.18995	54664	146104	0.374144	76278	132613	0.575192	677907	738047	0.918515	171116	220933	0.774515	0.660592	0.23724	526270	132613	3.96846	458860	135681	3.3819	1071360	220933	4.84925	823359	140530	5.85896	4.51464	1.08021	0.01694	0.1535	0.0878	0.004133
846	19200	74102	0.259102	56124	144192	0.389231	980936	1374259	0.713793	41869	111914	0.374118	0.434061	0.195332	29989	74102	0.404699	86503	119196	0.725721	1196547	1374259	0.870685	110271	152223	0.724404	0.681377	0.196813	383077	119196	3.21384	492322	144192	3.41435	739326	152223	4.85686	533319	111914	4.76544	4.06262	0.868993	0.0324	0.2124	0.1107	0.002917
852	15965	38210	0.417823	8632	16653	0.518345	32534	55524	0.585945	11533	23743	0.485743	0.501964	0.0699143	12836	38210	0.335933	7358	10748	0.684592	24702	55524	0.444889	20207	30667	0.658917	0.531083	0.16874	68840	10748	6.40491	91272	16653	5.48081	171241	30667	5.58388	150311	23743	6.33075	5.95009	0.485143	0.0002483	0.02109	0.01102	0.0009244
860	91259	106146	0.85975	130152	169702	0.766944	48516	100903	0.480818	136576	145261	0.940211	0.761931	0.200335	50976	106146	0.480244	125499	210132	0.597239	76062	100903	0.753813	137159	183879	0.74592	0.644304	0.130956	377091	210132	1.79454	438162	169702	2.58195	553779	183879	3.01165	484269	145261	3.33379	2.68048	0.666101	0.001734	0.006578	0.03267	0.03915
861	117648	115163	1.02158	28464	30525	0.932482	29804	41487	0.718394	62804	43979	1.42805	1.02512	0.297223	81100	115163	0.704219	12565	12154	1.03382	37106	41487	0.894401	45371	50766	0.893728	0.881541	0.135332	28255	12154	2.32475	68923	30525	2.25792	101131	50766	1.9921	69032	43979	1.56966	2.03611	0.342552	0.002226	0.008803	0.01249	0.07691
865	38588	44201	0.873012	93873	151899	0.617996	20234	27969	0.723444	115149	181388	0.634821	0.712318	0.116689	26999	44201	0.610823	48872	58955	0.828971	33578	27969	1.20054	141830	95035	1.4924	1.03318	0.391143	71572	58955	1.21401	266479	151899	1.75432	190798	95035	2.00766	588233	181388	3.24295	2.05474	0.858516	0.003098	0.07996	0.005338	0.02748
866	37971	22476	1.6894	333771	463444	0.720197	177057	278202	0.636433	89595	145388	0.616248	0.91557	0.517847	21943	22476	0.976286	342012	392917	0.870443	351865	278202	1.26478	499457	373544	1.33708	1.11215	0.22418	380389	392917	0.968115	595474	463444	1.28489	632907	373544	1.69433	471523	145388	3.2432	1.79763	1.00852	0.003414	0.1051	0.01463	0.0115
867	4220	14319	0.294713	2947	29002	0.101614	9450	29356	0.32191	1077	4579	0.235204	0.23836	0.0980916	8481	14319	0.59229	21388	22129	0.966515	19974	29356	0.680406	25766	27792	0.927101	0.791578	0.183525	68952	22129	3.11591	112751	29002	3.8877	86794	27792	3.12299	35747	4579	7.80673	4.48333	2.245	0.00427	0.03082	0.01859	0.03241
869	355173	702207	0.505795	1294614	1693409	0.764502	419500	660861	0.634778	291902	671151	0.434927	0.585001	0.145481	313735	702207	0.446784	360900	630111	0.572756	364800	660861	0.552007	736654	1144439	0.643681	0.553807	0.0814321	2502329	630111	3.97125	3349803	1693409	1.97814	4598775	1144439	4.01837	2978440	671151	4.43781	3.60139	1.1023	0.01293	0.01494	0.5935	0.01467
871	749058	872319	0.858697	571871	705239	0.81089	899627	886478	1.01483	1029754	977531	1.05342	0.934461	0.117788	361636	872319	0.414569	327523	681845	0.480348	484662	886478	0.546728	819031	1079370	0.758805	0.550112	0.149224	1261672	681845	1.85038	1379816	705239	1.95652	1598700	1079370	1.48114	2277466	977531	2.32981	1.90446	0.34917	0.0001898	0.002341	0.003097	0.3008
878	82230	72102	1.14047	84966	112950	0.752244	59842	90590	0.660581	198401	267904	0.740568	0.823465	0.215226	60957	72102	0.845427	199862	188327	1.06125	126082	90590	1.39179	235424	150171	1.56771	1.21654	0.324484	298550	188327	1.58527	188822	112950	1.67173	400365	150171	2.66606	891782	267904	3.32874	2.31295	0.836099	0.0006087	0.07968	0.003703	0.006642
879	233606	211769	1.10312	84258	121662	0.692558	126021	118083	1.06722	228690	243276	0.940043	0.950736	0.185795	156779	211769	0.74033	74885	161313	0.464222	97639	118083	0.826868	189416	270283	0.700806	0.683056	0.155097	277147	161313	1.71807	380374	121662	3.12648	668039	270283	2.47163	857431	243276	3.52452	2.71017	0.791127	0.004094	0.01072	0.01115	0.2265
882	161618	162037	0.997414	181397	171633	1.05689	474507	287869	1.64834	323952	254867	1.27106	1.24343	0.294415	71174	162037	0.439245	84178	156008	0.539575	149796	287869	0.520362	190993	235211	0.812007	0.577797	0.162081	175977	156008	1.128	267981	171633	1.56136	201816	235211	0.858021	287834	254867	1.12935	1.16918	0.290923	0.000167	0.002997	0.002336	0.04486
891	17302	85272	0.202904	19190	95893	0.200119	31618	60329	0.524093	9063	58409	0.155164	0.27057	0.170425	31632	85272	0.370954	26524	40994	0.647022	28330	60329	0.469592	86806	128962	0.673113	0.54017	0.144576	194870	40994	4.75362	538343	95893	5.614	955608	128962	7.41	396714	58409	6.792	6.1424	1.18837	0.001104	0.1471	0.009548	0.0004539
892	11134	98266	0.113305	11322	88755	0.127565	32920	73231	0.449536	8268	66556	0.124226	0.203658	0.164032	29375	98266	0.298934	82146	88441	0.928823	39309	73231	0.536781	69682	125950	0.553251	0.579447	0.260293	229748	88441	2.59775	514977	88755	5.80223	949022	125950	7.53491	552475	66556	8.3009	6.05895	2.53315	0.003913	0.07983	0.01537	0.00825
895	14643	95212	0.153794	12298	85654	0.143578	43698	129109	0.338458	11082	78047	0.141991	0.194455	0.0961443	33065	95212	0.347278	36660	94487	0.38799	74955	129109	0.580556	80956	150922	0.53641	0.463058	0.112881	395125	94487	4.18179	458217	85654	5.34963	1118813	150922	7.41319	702054	78047	8.99527	6.48497	2.1414	0.0002073	0.08555	0.00299	0.0005778
897	5455	14509	0.375974	3097	7095	0.436505	24723	22075	1.11995	2050	4546	0.450946	0.595845	0.350913	6225	14509	0.429044	5054	5746	0.879568	19163	22075	0.868086	13365	6333	2.11037	1.07177	0.723469	20567	5746	3.57936	53090	7095	7.48273	100112	6333	15.808	31624	4546	6.95645	8.45663	5.19709	0.04435	0.2304	0.09623	0.0475
901	969552	867801	1.11725	1053694	1433747	0.734923	345017	462605	0.745813	435347	510041	0.853553	0.862885	0.177829	738599	867801	0.851116	722332	837639	0.862343	540209	462605	1.16775	796202	671952	1.18491	1.01653	0.184712	743502	837639	0.887616	1642237	1433747	1.14542	834391	671952	1.24174	889657	510041	1.74429	1.25476	0.358959	4.861e-06	0.01287	0.0001646	0.0007417
904	178007	192468	0.924865	43893	55812	0.786444	36391	60295	0.603549	59870	58164	1.02933	0.836047	0.184177	118142	192468	0.613827	38464	38889	0.989071	67044	60295	1.11193	68217	55760	1.2234	0.984559	0.265037	62040	38889	1.59531	51193	55812	0.91724	57434	55760	1.03002	109938	58164	1.89014	1.35818	0.462358	0.0002818	0.0187	0.003397	0.00557
905	728041	641870	1.13425	771199	1024879	0.752478	708887	995099	0.712378	356647	407392	0.875439	0.868636	0.190181	561256	641870	0.874408	812166	945005	0.85943	1080896	995099	1.08622	1180191	924559	1.27649	1.02414	0.197555	832367	945005	0.880807	1207436	1024879	1.17813	1204837	924559	1.30315	754828	407392	1.85283	1.30373	0.406674	1.072e-05	0.01577	0.0001646	0.0009441
910	123855	470060	0.263488	59638	279053	0.213716	195461	491173	0.397947	151023	393452	0.383841	0.314748	0.090427	142334	470060	0.3028	228713	411589	0.555683	235181	491173	0.478815	319063	392489	0.812922	0.537555	0.211909	1772538	411589	4.30657	1307387	279053	4.68508	2942751	392489	7.49766	2308612	393452	5.86758	5.58923	1.43554	0.0006616	0.2197	0.006051	0.001513
911	467358	1119210	0.417578	107540	624325	0.17225	217592	665885	0.326771	296817	659969	0.449744	0.341586	0.124321	367675	1119210	0.328513	600169	1393848	0.430584	388047	665885	0.582754	994251	1288853	0.771423	0.528319	0.192819	4320280	1393848	3.09953	3081202	624325	4.93525	7076181	1288853	5.49029	3455838	659969	5.23636	4.69036	1.08454	0.002452	0.193	0.01733	0.002114
912	181467	195748	0.927044	239625	389735	0.614841	79525	102708	0.774282	126325	175880	0.718245	0.758603	0.130275	140691	195748	0.718735	68821	80097	0.859221	109301	102708	1.06419	243289	223043	1.09077	0.93323	0.176499	105658	80097	1.31913	513977	389735	1.31879	366453	223043	1.64297	393785	175880	2.23894	1.62996	0.433772	1.466e-05	0.01197	0.0003094	0.0007913
918	452346	410002	1.10328	328417	451537	0.727331	329661	497746	0.662308	178449	214650	0.831349	0.831066	0.19437	369489	410002	0.901188	405385	468591	0.865115	589618	497746	1.18458	472739	348539	1.35634	1.07681	0.234813	472916	468591	1.00923	508426	451537	1.12599	477060	348539	1.36874	467960	214650	2.18011	1.42102	0.52775	4.022e-05	0.03708	0.0003906	0.001549
929	7436	6653	1.11769	7692	25001	0.307668	5031	11702	0.429927	392	4225	0.0927811	0.487017	0.442944	4569	6653	0.686758	3049	3405	0.895448	10245	11702	0.875491	10557	11766	0.897246	0.838736	0.101797	8659	3405	2.54302	89070	25001	3.56266	41350	11766	3.51436	24812	4225	5.87266	3.87318	1.41332	0.1384	0.1538	0.2443	0.02831
934	127945	187969	0.680671	103070	147193	0.700237	188876	208505	0.905858	90912	122554	0.741812	0.757144	0.102368	96141	187969	0.511473	65393	90405	0.723334	152353	208505	0.730692	98818	116740	0.846479	0.702995	0.139582	140645	90405	1.55572	277219	147193	1.88337	292996	116740	2.50982	334206	122554	2.72701	2.16898	0.543208	0.0004224	0.005583	0.00564	0.1188
944	6168	16869	0.365641	2243	18976	0.118202	5594	23272	0.240375	4846	21366	0.226809	0.237757	0.101283	8886	16869	0.526765	13429	20768	0.64662	19344	23272	0.831213	20721	26816	0.77271	0.694327	0.135689	65255	20768	3.14209	81290	18976	4.28383	142608	26816	5.31802	162554	21366	7.60807	5.088	1.9006	0.0005756	0.02932	0.004903	0.002035
947	19191	14418	1.33104	6542	13766	0.475229	4967	5157	0.963157	10360	7088	1.46163	1.05776	0.441997	10344	14418	0.717437	23403	13797	1.69624	5430	5157	1.05294	44559	29304	1.52058	1.2468	0.445255	48930	13797	3.54642	46664	13766	3.3898	100547	29304	3.43117	19709	7088	2.78062	3.287	0.344034	0.08267	0.1019	0.1412	0.1965
948	24364	60914	0.399974	15705	42968	0.365505	2802	14075	0.199076	6964	27270	0.255372	0.304982	0.0937435	26203	60914	0.430164	28021	38693	0.724188	4019	14075	0.285542	53342	65833	0.810262	0.562539	0.246135	85427	38693	2.20782	90064	42968	2.09607	164020	65833	2.49146	79488	27270	2.91485	2.42755	0.365015	0.09918	0.2205	0.0477	0.1214
949	9346	25616	0.36485	14335	19011	0.754037	25011	44709	0.559418	10013	23731	0.421938	0.525061	0.173121	8889	25616	0.34701	34859	48194	0.723306	38793	44709	0.867678	13645	23581	0.578644	0.629159	0.222047	220586	48194	4.57704	105297	19011	5.53874	191826	23581	8.13477	136258	23731	5.74177	5.99808	1.51234	0.003055	0.07861	0.04022	0.00267
953	23304	36865	0.632144	22285	17649	1.26268	58152	58518	0.993746	12415	42126	0.294711	0.79582	0.422307	22053	36865	0.59821	11711	7454	1.5711	70910	58518	1.21176	38414	24885	1.54366	1.23118	0.452482	25699	7454	3.44768	87764	17649	4.97275	160040	24885	6.43118	149510	42126	3.54911	4.60018	1.40527	0.2908	0.2239	0.5741	0.2424
955	6985	7808	0.894595	26409	43977	0.600518	24487	30799	0.795058	12878	27915	0.461329	0.687875	0.19423	5421	7808	0.694288	16270	17508	0.929289	41336	30799	1.34212	15492	10443	1.48348	1.1123	0.36461	33433	17508	1.90958	98104	43977	2.2308	97954	10443	9.37987	97102	27915	3.47849	4.24969	3.48643	0.3044	0.1903	0.5888	0.3692
958	15152	16086	0.941937	9221	19656	0.469119	33808	63286	0.53421	6089	13962	0.436112	0.595345	0.234629	12666	16086	0.787393	41889	46651	0.897923	73622	63286	1.16332	20546	18399	1.11669	0.991332	0.178524	138197	46651	2.96236	102638	19656	5.22171	86619	18399	4.70781	66830	13962	4.78656	4.41961	0.997441	0.06625	0.2256	0.1535	0.05191
961	14093	14672	0.960537	29625	32461	0.912634	16078	35850	0.44848	14157	19912	0.710978	0.758157	0.233057	8344	14672	0.568702	20428	16069	1.27127	28332	35850	0.790293	31350	33508	0.935597	0.891465	0.294737	65247	16069	4.06043	78159	32461	2.40778	184152	33508	5.49576	81570	19912	4.09652	4.01512	1.26287	0.08817	0.0465	0.5741	0.1104
964	26303	51831	0.507476	80832	171730	0.470692	25237	35063	0.719762	4751	30184	0.157401	0.463833	0.231914	23883	51831	0.460786	8957	18176	0.492793	39924	35063	1.13864	36649	34382	1.06594	0.789538	0.362584	63646	18176	3.50165	464027	171730	2.70207	161472	34382	4.69641	148664	30184	4.92526	3.95635	1.04346	0.1186	0.2208	0.2043	0.05878
966	108063	93270	1.1586	124106	117099	1.05984	89735	98036	0.915327	135703	123872	1.09551	1.05732	0.103094	78678	93270	0.843551	55752	61606	0.904977	93715	98036	0.955924	127139	147918	0.859524	0.890994	0.0505064	208718	61606	3.38795	225534	117099	1.92601	468484	147918	3.16719	313700	123872	2.53245	2.7534	0.660117	0.001974	0.002611	0.01088	0.2854
979	132702	150359	0.882568	38866	59309	0.655314	132082	160605	0.822403	424253	519133	0.817234	0.794379	0.097338	102175	150359	0.67954	115940	131411	0.88227	177778	160605	1.10693	144632	138496	1.0443	0.92826	0.190932	172899	131411	1.31571	106037	59309	1.78787	278767	138496	2.01282	1019500	519133	1.96385	1.77006	0.317928	4.238e-05	0.008217	0.000741	0.00201
985	36629	41454	0.883606	46377	61170	0.758166	26504	20433	1.29712	64622	44023	1.46791	1.1017	0.3356	25888	41454	0.624499	24764	31413	0.788336	28347	20433	1.38731	167557	142588	1.17511	0.993816	0.349441	97651	31413	3.10862	130069	61170	2.12635	352635	142588	2.4731	190527	44023	4.3279	3.00899	0.96879	0.01279	0.02832	0.03704	0.2945
988	7649	14003	0.54624	25750	27228	0.945718	2818	7799	0.361328	7962	14634	0.544075	0.59934	0.246645	7288	14003	0.52046	27040	36564	0.739525	8005	7799	1.02641	44706	68647	0.651245	0.734411	0.214463	76831	36564	2.10127	135891	27228	4.99086	332800	68647	4.84799	109191	14634	7.46146	4.85039	2.19051	0.0474	0.09403	0.2809	0.0323
989	2474	11450	0.21607	38039	38681	0.983403	6594	30674	0.21497	26463	43177	0.612896	0.506835	0.368825	4729	11450	0.413013	78582	78633	0.999351	22139	30674	0.721751	70936	78223	0.906843	0.76024	0.25866	128784	78633	1.63779	121732	38681	3.14707	391561	78223	5.0057	207197	43177	4.79878	3.64734	1.57687	0.2128	0.2256	0.391	0.1133
994	58254	62740	0.928499	60915	58059	1.04919	16472	17292	0.952579	19369	19352	1.00088	0.982787	0.0535306	34547	62740	0.550638	26322	33908	0.776277	15940	17292	0.921814	29899	23652	1.26412	0.878212	0.299178	35540	33908	1.04813	64521	58059	1.1113	26443	23652	1.118	52925	19352	2.73486	1.50307	0.821794	0.0002025	0.005136	0.00169	0.01388
997	84876	177395	0.478458	186269	216693	0.859599	47392	88738	0.534067	98850	189536	0.521537	0.598415	0.175744	67521	177395	0.380625	79802	184907	0.431579	55508	88738	0.625527	91950	119145	0.771749	0.55237	0.180338	109883	184907	0.594261	146251	216693	0.674923	113622	119145	0.953645	137128	189536	0.723493	0.73658	0.154213	0.0002063	0.02113	0.00169	0.003206
1004	75627	72394	1.04466	130489	97690	1.33575	12365	14409	0.858144	63282	61478	1.02934	1.06697	0.198126	50644	72394	0.699561	44200	66569	0.663973	13477	14409	0.935318	129009	119783	1.07702	0.843969	0.196563	85209	66569	1.28001	123564	97690	1.26486	261049	119783	2.17935	181863	61478	2.95818	1.9206	0.813199	0.0002776	0.005187	0.002004	0.03731
1006	30048	23515	1.27782	38375	28603	1.34164	27508	65149	0.422232	68605	93137	0.736603	0.944575	0.441517	12486	23515	0.53098	62226	88796	0.700775	54705	65149	0.839691	127368	61925	2.05681	1.03206	0.69473	314579	88796	3.54272	49183	28603	1.7195	494817	61925	7.99059	686022	93137	7.36573	5.15463	3.01828	0.1669	0.08533	0.587	0.1898
1009	147392	183496	0.803244	196688	230001	0.855161	69764	85292	0.817943	217193	240064	0.90473	0.845269	0.0452631	117023	183496	0.637741	122424	163530	0.748633	67852	85292	0.795526	153033	166296	0.920245	0.775536	0.116978	210550	163530	1.28753	295883	230001	1.28644	241349	166296	1.45132	427132	240064	1.77924	1.45113	0.232052	4.748e-06	0.002842	0.0001646	0.0007315
1010	9943	27908	0.356278	13034	15559	0.837715	5080	16186	0.313851	7369	16291	0.452336	0.490045	0.23891	10369	27908	0.371542	21086	38153	0.55267	10680	16186	0.659829	21801	35690	0.610843	0.548721	0.125979	124991	38153	3.27605	69440	15559	4.46301	213343	35690	5.97767	125252	16291	7.68842	5.35129	1.91051	0.003145	0.07854	0.05825	0.0007913
1012	12523	32493	0.385406	40592	92049	0.440983	14076	54274	0.259351	18222	41596	0.438071	0.380953	0.084996	15769	32493	0.485305	27815	40563	0.685723	47183	54274	0.869348	66012	78662	0.839185	0.71989	0.175847	78954	40563	1.94645	211136	92049	2.29373	264054	78662	3.35682	129082	41596	3.10323	2.67506	0.66443	0.1184	0.153	0.189	0.1451
1015	22371	65387	0.342132	9782	40589	0.241001	6384	20455	0.3121	36209	83690	0.432656	0.331972	0.0793959	23933	65387	0.366021	18921	34518	0.548149	15299	20455	0.747934	60583	72094	0.840333	0.625609	0.211704	155497	34518	4.50481	183355	40589	4.51736	269943	72094	3.74432	351037	83690	4.19449	4.24024	0.362776	0.002228	0.1873	0.01087	0.007292
1021	6123	5941	1.03063	2826	6110	0.46252	4596	17297	0.265711	4331	10223	0.423653	0.54563	0.33435	4631	5941	0.779498	15286	17389	0.879061	14006	17297	0.809736	12898	16359	0.788435	0.814183	0.045074	32627	17389	1.8763	23845	6110	3.90262	62567	16359	3.82462	39607	10223	3.8743	3.36946	0.995962	0.2431	0.2273	0.4561	0.1736
1031	138991	155485	0.893919	56570	59363	0.95295	45522	52193	0.872186	7961	4837	1.64585	1.09123	0.371323	108439	155485	0.697424	39058	53112	0.735389	46628	52193	0.893377	34415	40142	0.857331	0.79588	0.0942241	149363	53112	2.81223	206939	59363	3.48599	255827	40142	6.37305	116428	4837	24.0703	9.18539	10.0427	0.04039	0.009379	0.6497	0.06058
1036	7659	10678	0.717269	24504	31389	0.780656	45284	76103	0.595036	19845	23676	0.838191	0.732788	0.104271	6174	10678	0.578198	26188	13263	1.97452	66764	76103	0.877285	27411	24420	1.12248	1.13812	0.600375	38556	13263	2.90703	70040	31389	2.23135	84700	24420	3.46847	78997	23676	3.33659	2.98586	0.557199	0.1147	0.1381	0.05284	0.2432
1037	38641	38677	0.999069	17289	32908	0.525374	15374	20888	0.736021	5159	7453	0.692204	0.738167	0.196187	28622	38677	0.740026	17211	18632	0.923733	25590	20888	1.22511	13149	11266	1.16714	1.014	0.224519	32861	18632	1.76369	63798	32908	1.93868	31133	11266	2.76345	56663	7453	7.60271	3.51713	2.75839	0.151	0.06394	0.2575	0.2859
1043	14713	27958	0.526254	20685	42160	0.490631	13748	13302	1.03353	15393	48268	0.318907	0.59233	0.307747	17585	27958	0.628979	29642	32549	0.910689	14415	13302	1.08367	51661	58756	0.879246	0.875646	0.187403	169988	32549	5.22253	158593	42160	3.76169	285929	58756	4.86638	223294	48268	4.62613	4.61918	0.62195	0.08248	0.2037	0.2262	0.01634
1061	38364	55973	0.685402	10318	18368	0.561738	67674	74443	0.909071	63461	81021	0.783266	0.734869	0.147321	38075	55973	0.680239	46599	51901	0.897844	75928	74443	1.01995	50633	40624	1.24638	0.961103	0.236455	89869	51901	1.73155	42016	18368	2.28746	136149	40624	3.35144	209671	81021	2.58786	2.48958	0.675262	0.0155	0.05844	0.04093	0.06213
1065	89234	144964	0.61556	196136	222204	0.882684	65787	97031	0.678	20375	66288	0.307371	0.620904	0.238132	73187	144964	0.504863	45126	67006	0.673462	63689	97031	0.656378	109740	221681	0.495036	0.582435	0.095585	79581	67006	1.18767	236240	222204	1.06317	226586	221681	1.02213	180563	66288	2.72392	1.49922	0.819493	0.0161	0.0465	0.04234	0.09775
1067	725247	2274323	0.318885	2028828	1944698	1.04326	477968	1765519	0.270724	1086488	1960677	0.554139	0.546752	0.353408	440216	2274323	0.193559	597069	1796806	0.332295	595851	1765519	0.337493	954623	2406363	0.396708	0.315014	0.0860796	633150	1796806	0.352375	579972	1944698	0.298232	1012948	2406363	0.420946	1272108	1960677	0.648811	0.430091	0.154217	0.0007009	0.02502	0.005736	0.001281
1070	512269	528202	0.969835	424656	489202	0.868059	200274	290530	0.68934	420910	427962	0.983522	0.877689	0.13572	376707	528202	0.713187	473557	483209	0.980025	241477	290530	0.83116	666378	702238	0.948935	0.868327	0.121688	471697	483209	0.976176	460928	489202	0.942204	723213	702238	1.02987	597131	427962	1.39529	1.08588	0.209404	1.795e-06	0.002997	0.0001316	0.000373
1075	13259	102516	0.129336	46623	80388	0.579975	11926	11018	1.08241	37716	86085	0.438125	0.557462	0.397329	12265	102516	0.11964	33395	74970	0.445445	12741	11018	1.15638	52647	93634	0.562264	0.570932	0.432911	178449	74970	2.38027	170355	80388	2.11916	329594	93634	3.52002	276747	86085	3.21481	2.80857	0.665814	0.1773	0.1416	0.6116	0.1032
1077	20311	152412	0.133264	43595	225551	0.193282	20788	232147	0.0895467	50854	203463	0.249942	0.166509	0.0700151	49335	152412	0.323695	104441	200825	0.52006	154282	232147	0.664588	223238	308011	0.724773	0.558279	0.17843	1025105	200825	5.10447	924120	225551	4.09717	2473453	308011	8.0304	1241800	203463	6.10332	5.83384	1.67785	0.0002255	0.02846	0.002653	0.001549
1079	40560	27130	1.49502	51605	80477	0.641239	6321	26614	0.237507	23987	58825	0.407769	0.695385	0.558191	23813	27130	0.877737	33483	59013	0.567383	9227	26614	0.346697	52506	94838	0.553639	0.586364	0.218914	307729	59013	5.2146	165418	80477	2.05547	433825	94838	4.57438	252894	58825	4.29909	4.03588	1.37485	0.1021	0.1051	0.5089	0.06442
1080	13194	631710	0.0208862	47137	664959	0.0708871	22906	579842	0.0395039	82783	564502	0.146648	0.0694812	0.055428	221662	631710	0.350892	330001	558134	0.591258	328020	579842	0.565706	416998	819857	0.508623	0.50412	0.107835	3642777	558134	6.52671	3838053	664959	5.77186	7304583	819857	8.90958	3234092	564502	5.72911	6.73431	1.49573	0.0003056	0.01481	0.003792	0.0008472
1083	54044	140909	0.383538	104020	101897	1.02083	26936	67455	0.399318	61635	113375	0.543638	0.586832	0.298169	41283	140909	0.292976	37589	81204	0.462896	33758	67455	0.500452	63655	110275	0.577239	0.458391	0.120106	68382	81204	0.842101	110136	101897	1.08086	128545	110275	1.16568	137753	113375	1.21502	1.07591	0.16543	0.003144	0.02772	0.016	0.008421
1085	24584	84218	0.291909	43032	113580	0.37887	12807	100874	0.12696	26261	95306	0.275544	0.268321	0.104582	29315	84218	0.348085	65367	90354	0.723454	85490	100874	0.847493	80206	91401	0.877518	0.699137	0.24335	288308	90354	3.19087	365029	113580	3.21385	552014	91401	6.03947	514516	95306	5.39857	4.46069	1.4764	0.003155	0.065	0.01115	0.01057
1092	235451	1028436	0.228941	1151464	1179091	0.976569	119356	879589	0.135695	232250	763293	0.304274	0.41137	0.383056	142839	1028436	0.13889	220628	974812	0.226329	165058	879589	0.187654	504242	1344350	0.375082	0.231989	0.101884	312260	974812	0.320328	360513	1179091	0.305755	591722	1344350	0.440155	307313	763293	0.402615	0.367213	0.0646762	0.00693	0.05259	0.02382	0.008963
1093	28420	71848	0.395557	27139	56300	0.482043	16013	42475	0.376998	67149	111614	0.601618	0.464054	0.102499	33200	71848	0.462087	46571	61398	0.75851	32802	42475	0.772266	55094	64562	0.85335	0.711553	0.171494	104808	61398	1.70703	120073	56300	2.13274	209155	64562	3.2396	275389	111614	2.46733	2.38667	0.648175	0.2354	0.1409	0.4524	0.3667
1097	106922	223022	0.479424	101441	123686	0.820149	11263	66171	0.170211	58779	109013	0.539193	0.502244	0.266581	102779	223022	0.460847	58314	110294	0.528714	32233	66171	0.487117	94170	174245	0.540446	0.504281	0.0369053	142782	110294	1.29456	200303	123686	1.61945	213029	174245	1.22258	171970	109013	1.57752	1.42853	0.199173	0.08722	0.1058	0.1699	0.1389
1098	137749	320973	0.429161	38743	55553	0.697406	30526	68517	0.445524	18648	10677	1.74656	0.829662	0.623472	110638	320973	0.344696	42130	68867	0.611759	53534	68517	0.781324	61509	158337	0.388469	0.531562	0.203476	68837	68867	0.999564	92875	55553	1.67183	118921	158337	0.751063	10764	10677	1.00815	1.10765	0.39456	0.01383	0.04342	0.03761	0.09981
1103	12477	32298	0.386309	10867	18033	0.602617	8619	17017	0.506494	9599	16024	0.599039	0.523615	0.101778	21508	32298	0.665924	6153	6134	1.0031	20539	17017	1.20697	26613	32215	0.826106	0.925524	0.232741	17662	6134	2.87936	38058	18033	2.11046	71931	32215	2.23284	43210	16024	2.69658	2.47981	0.366988	0.191	0.2195	0.365	0.1413
1104	28901	64214	0.450073	13591	33936	0.400489	12210	24925	0.48987	23770	64842	0.366583	0.426754	0.0542762	36092	64214	0.562058	23559	28866	0.81615	26025	24925	1.04413	76013	99048	0.767436	0.797444	0.197916	88682	28866	3.0722	97748	33936	2.88036	297008	99048	2.99863	245098	64842	3.77993	3.18278	0.405866	0.04319	0.1678	0.06023	0.06707
1111	4462	8470	0.5268	15029	19110	0.786447	8253	12828	0.643358	2321	5791	0.400794	0.58935	0.16455	4281	8470	0.505431	7913	9268	0.853798	7816	12828	0.609292	14484	13782	1.05094	0.754864	0.24553	29298	9268	3.1612	36847	19110	1.92815	48938	13782	3.55086	18822	5791	3.25022	2.97261	0.715984	0.1446	0.08017	0.4941	0.1713
1114	8077	24250	0.333072	42806	56072	0.763411	3771	13501	0.279313	11832	42195	0.280412	0.414052	0.234253	16399	24250	0.676247	23777	29243	0.813083	10998	13501	0.814606	52770	49319	1.06997	0.843478	0.164341	120435	29243	4.11842	210269	56072	3.74998	264691	49319	5.36692	186533	42195	4.42074	4.41401	0.69195	0.02089	0.1245	0.05713	0.009342
1116	4198	25351	0.165595	12158	71503	0.170035	8889	44053	0.20178	9810	51075	0.19207	0.18237	0.0173627	12328	25351	0.486292	36150	49401	0.731767	31035	44053	0.704492	61936	73645	0.841008	0.69089	0.148606	221658	49401	4.48691	320925	71503	4.48827	488201	73645	6.62911	253601	51075	4.96527	5.14239	1.0164	1.276e-05	0.002611	0.000521	0.001421
1118	4005	33018	0.121297	14319	69426	0.206248	1122	13671	0.0820715	8997	57518	0.156421	0.141509	0.0527727	12791	33018	0.387395	12695	20410	0.621999	9288	13671	0.679394	37806	45854	0.824486	0.628319	0.181819	99169	20410	4.85884	298473	69426	4.29915	301529	45854	6.57585	294301	57518	5.11668	5.21263	0.970769	7.656e-05	0.008541	0.001349	0.001513
1119	10652	79835	0.133425	15502	121439	0.127653	7274	72102	0.100885	10525	77660	0.135527	0.124372	0.0160083	29047	79835	0.363838	54381	91147	0.59663	48474	72102	0.672298	91810	118129	0.777201	0.602492	0.175486	465453	91147	5.10662	603895	121439	4.97283	745410	118129	6.31014	385622	77660	4.96552	5.33877	0.650814	3.162e-06	0.001095	0.0001646	0.001414
1120	50149	273382	0.183439	33663	221183	0.152195	51171	300752	0.170144	37297	257325	0.144941	0.16268	0.0174284	101985	273382	0.373049	163795	188092	0.870824	199332	300752	0.662779	232327	346816	0.669885	0.644134	0.204846	718609	188092	3.82052	1142549	221183	5.16563	2169183	346816	6.25456	1306973	257325	5.07908	5.07995	0.995528	9.504e-06	0.002929	0.0001646	0.002363
1121	21927	58275	0.376268	10941	24180	0.452481	13509	23310	0.579537	29207	30104	0.970203	0.594622	0.264053	25963	58275	0.445526	17198	21876	0.786158	26355	23310	1.13063	128838	146242	0.880992	0.810827	0.283579	37432	21876	1.7111	76647	24180	3.16985	280074	146242	1.91514	79600	30104	2.64417	2.36006	0.672206	0.1821	0.1487	0.2942	0.2685
1123	33793	238885	0.141461	30882	239704	0.128834	24262	236693	0.102504	20911	172093	0.12151	0.123577	0.0162873	87065	238885	0.364464	91575	162718	0.562783	149855	236693	0.63312	175686	247116	0.710945	0.567828	0.148468	757379	162718	4.65455	1074290	239704	4.48174	1512261	247116	6.11964	861061	172093	5.00346	5.06485	0.735916	1.795e-06	0.0004632	0.0001316	0.0008225
1126	2942	8443	0.348454	2281	10037	0.227259	3335	6045	0.551696	1919	4040	0.475	0.400602	0.142749	2462	8443	0.291603	4538	8196	0.553685	3002	6045	0.496609	4707	8407	0.559891	0.475447	0.125829	23006	8196	2.80698	29291	10037	2.9183	42291	8407	5.03045	19418	4040	4.80644	3.89054	1.1913	0.005694	0.08357	0.08494	0.001133
1132	17726	29449	0.601922	17447	30964	0.563461	3905	15161	0.257569	9030	10660	0.847092	0.567511	0.24182	14446	29449	0.490543	8573	13409	0.639347	8895	15161	0.586703	18499	14980	1.23491	0.737876	0.337037	15048	13409	1.12223	97341	30964	3.14368	25035	14980	1.67123	16826	10660	1.57842	1.87889	0.876667	0.1179	0.1347	0.1835	0.1959
1138	7533	4951	1.52151	15017	21011	0.714721	27628	67323	0.41038	13003	16448	0.790552	0.859291	0.471056	3203	4951	0.64694	136720	133270	1.02589	65507	67323	0.973026	43073	38251	1.12606	0.942979	0.207312	190560	133270	1.42988	41497	21011	1.97501	176048	38251	4.60244	139643	16448	8.48997	4.12433	3.2232	0.191	0.07292	0.4026	0.3496
1139	55625	59032	0.942286	49440	58131	0.850493	28619	53227	0.537678	42482	33981	1.25017	0.895156	0.293281	39765	59032	0.673618	46499	56113	0.828667	41021	53227	0.77068	59700	60397	0.98846	0.815356	0.131944	81871	56113	1.45904	95927	58131	1.65019	79343	60397	1.31369	67109	33981	1.9749	1.59945	0.285721	0.0004946	0.01685	0.004411	0.005068
1141	31757	64961	0.488863	33775	89193	0.378673	27416	49540	0.553411	35555	53980	0.65867	0.519904	0.117315	28131	64961	0.433044	43057	59173	0.727646	43736	49540	0.882842	45662	55524	0.822383	0.716479	0.199459	195897	59173	3.31058	284225	89193	3.18663	242691	55524	4.37092	195913	53980	3.62936	3.62437	0.53149	0.0278	0.08584	0.2383	0.0119
1143	51277	46076	1.11288	50748	53625	0.94635	6992	45759	0.152801	35710	28728	1.24304	0.863767	0.489284	31671	46076	0.687364	17084	17907	0.95404	31800	45759	0.694945	62369	54108	1.15268	0.872257	0.224312	12920	17907	0.721506	45349	53625	0.845669	59079	54108	1.09187	31704	28728	1.10359	0.94066	0.188383	0.01213	0.1662	0.04355	0.0007315
1144	50785	61705	0.823029	43636	47930	0.910411	7739	38331	0.201899	19329	21404	0.903056	0.709599	0.340772	38448	61705	0.623094	29551	32022	0.922834	30307	38331	0.790666	58415	45011	1.29779	0.908597	0.286994	74845	32022	2.3373	49774	47930	1.03847	116669	45011	2.59201	136670	21404	6.38526	3.08826	2.30087	0.2508	0.1805	0.4376	0.2938
1145	44811	73587	0.608953	68612	63521	1.08015	8000	33490	0.238877	73207	82853	0.883577	0.702888	0.364738	43384	73587	0.589561	20474	41561	0.492625	22245	33490	0.664228	86383	80802	1.06907	0.703871	0.253399	52408	41561	1.26099	79198	63521	1.2468	171716	80802	2.12515	232241	82853	2.80305	1.859	0.751546	0.07085	0.1051	0.1206	0.1477
1152	6991	6514	1.07323	7279	12251	0.594156	7721	11396	0.677518	7211	12338	0.584455	0.732339	0.231066	6157	6514	0.945195	3688	2768	1.33237	10702	11396	0.939101	34481	27529	1.25253	1.1173	0.204872	7167	2768	2.58923	35131	12251	2.8676	42178	27529	1.53213	52095	12338	4.22232	2.80282	1.10747	0.06652	0.1536	0.1315	0.1149
1154	55919	86366	0.647465	18852	46667	0.403969	41656	85424	0.487638	57797	97073	0.595397	0.533617	0.109089	53512	86366	0.619596	27562	37217	0.740576	56493	85424	0.661325	39508	58511	0.675223	0.67418	0.0501802	111413	37217	2.99361	166044	46667	3.55806	221871	58511	3.79195	271652	97073	2.79843	3.28551	0.466628	0.03822	0.03433	0.475	0.04402
1155	4736	14678	0.32266	68164	385850	0.176659	4296	6151	0.698423	5816	10872	0.534952	0.433174	0.230021	7940	14678	0.540946	16580	12119	1.3681	9078	6151	1.47586	18146	9339	1.94303	1.33198	0.583418	47461	12119	3.91625	1003124	385850	2.59978	40833	9339	4.37231	22251	10872	2.04663	3.23374	1.09137	0.128	0.07383	0.3735	0.2142
1162	1452	16895	0.0859426	13006	24863	0.523107	16890	38306	0.440923	12908	24075	0.536158	0.396533	0.211308	4682	16895	0.277123	21943	38267	0.573418	27448	38306	0.716546	61353	61000	1.00579	0.643219	0.303167	132000	38267	3.44945	131466	24863	5.28762	444195	61000	7.28189	172041	24075	7.14604	5.79125	1.80694	0.03564	0.2212	0.09719	0.005933
1164	17234	113260	0.152163	10090	123998	0.0813723	3584	72728	0.0492795	35171	121831	0.288687	0.142875	0.106286	40614	113260	0.358591	75302	107498	0.700497	36004	72728	0.49505	123262	207316	0.594561	0.537175	0.145641	571456	107498	5.31597	683862	123998	5.51511	1239777	207316	5.98013	541012	121831	4.44068	5.31297	0.644688	0.0009121	0.03256	0.006962	0.001911
1168	10895	15676	0.695011	8558	13063	0.655133	1958	5557	0.352348	11277	13225	0.852703	0.638799	0.209154	7186	15676	0.458408	2968	4011	0.739965	3018	5557	0.543099	10901	8310	1.31179	0.763316	0.384203	6197	4011	1.545	22375	13063	1.71285	24392	8310	2.93526	36644	13225	2.77081	2.24098	0.71322	0.06147	0.07473	0.07722	0.3055
1171	58635	83883	0.699009	32325	45858	0.704893	31027	58632	0.529182	29057	32587	0.891675	0.70619	0.148087	38954	83883	0.464385	41773	63094	0.662076	49421	58632	0.842901	27387	34721	0.788773	0.689534	0.168143	65603	63094	1.03977	55136	45858	1.20232	58814	34721	1.6939	73371	32587	2.25154	1.54688	0.545909	0.000253	0.008459	0.002529	0.01126
1174	80517	107298	0.750405	95958	125652	0.763681	40238	72505	0.554969	72074	123530	0.583453	0.663127	0.109201	65442	107298	0.609909	67848	102689	0.660713	56488	72505	0.779091	116054	140673	0.824991	0.718676	0.100238	113689	102689	1.10712	148867	125652	1.18476	230136	140673	1.63596	208131	123530	1.68486	1.40318	0.299385	1.875e-05	0.005782	0.0002573	0.001658
1181	7983	15986	0.499374	19689	37064	0.531216	4498	7350	0.611973	18857	53980	0.349333	0.497974	0.109844	8527	15986	0.533404	30632	29017	1.05566	7667	7350	1.04313	25258	30084	0.839583	0.867943	0.244027	67314	29017	2.31981	76409	37064	2.06154	42082	30084	1.39882	104558	53980	1.93698	1.92929	0.387926	0.07056	0.2298	0.1645	0.07406
1184	73949	123711	0.597756	77221	138670	0.556869	35536	59253	0.599733	65675	173787	0.377905	0.533066	0.10531	68753	123711	0.555755	76043	104148	0.730144	48567	59253	0.819655	101722	133260	0.763335	0.717222	0.113809	260696	104148	2.50313	301126	138670	2.17153	397361	133260	2.98185	349452	173787	2.01081	2.41683	0.428843	0.1252	0.05384	0.2772	0.3659
1186	165146	346940	0.476007	162148	299145	0.542038	54280	64719	0.838703	129101	141717	0.910978	0.691931	0.214953	176271	346940	0.508073	111738	148704	0.751412	53986	64719	0.83416	137741	133990	1.02799	0.78041	0.215403	336956	148704	2.26595	1071750	299145	3.58271	236318	133990	1.7637	310000	141717	2.18746	2.44995	0.786733	0.08434	0.05826	0.1813	0.3307
1188	20586	13787	1.49315	5091	15595	0.326451	2081	9205	0.226073	12217	36214	0.337356	0.595756	0.600353	13891	13787	1.00754	30575	55421	0.551686	6710	9205	0.728952	34980	40413	0.865563	0.788436	0.194547	107991	55421	1.94856	36154	15595	2.31831	132972	40413	3.29033	148030	36214	4.08765	2.91121	0.96712	0.3032	0.2266	0.5762	0.301
1201	94421	169453	0.557211	138872	167615	0.828518	21056	66020	0.318934	80693	113670	0.709888	0.603638	0.219903	58075	169453	0.34272	47391	74057	0.639926	56027	66020	0.848637	196747	179837	1.09403	0.731328	0.318687	191309	74057	2.58327	339415	167615	2.02497	512006	179837	2.84706	360755	113670	3.1737	2.65725	0.4858	0.1275	0.08864	0.3453	0.2026
1203	18713	31477	0.594498	37196	30726	1.21057	9168	25431	0.360505	23581	34163	0.69025	0.713956	0.358881	16140	31477	0.512755	22539	25994	0.867085	23711	25431	0.932366	32195	32054	1.0044	0.829151	0.218258	81267	25994	3.12638	98852	30726	3.21721	154622	32054	4.8238	98984	34163	2.8974	3.5162	0.882058	0.1632	0.1004	0.603	0.1035
1205	9742	21427	0.45466	11640	20083	0.579595	6363	17016	0.373942	5182	13966	0.371044	0.44481	0.0978564	13553	21427	0.63252	21643	22013	0.983192	21759	17016	1.27874	23251	16155	1.43924	1.08342	0.35502	93121	22013	4.23027	80931	20083	4.02983	100680	16155	6.23213	93525	13966	6.69662	5.29721	1.36346	0.001669	0.04251	0.004496	0.01722
1206	96381	110706	0.870603	114049	127305	0.895872	3597	11854	0.303442	10415	31137	0.33449	0.601102	0.326192	84367	110706	0.762082	81245	83740	0.970205	7151	11854	0.603256	27827	35365	0.786851	0.780599	0.150314	110316	83740	1.31736	213609	127305	1.67793	172541	35365	4.87886	148898	31137	4.78203	3.16405	1.93022	0.2872	0.1724	0.5749	0.3521
1207	8992	52594	0.17097	20146	89432	0.225266	4192	31714	0.132181	6142	35537	0.172834	0.175313	0.0382128	25451	52594	0.483915	116373	224026	0.519462	28905	31714	0.911427	56577	84410	0.670264	0.646267	0.194357	993091	224026	4.43293	382833	89432	4.28072	438126	84410	5.19045	184388	35537	5.18862	4.77318	0.484767	4.197e-05	0.008555	0.0003204	0.002917
1208	27753	56309	0.49287	33533	48092	0.697268	18825	59856	0.314505	19464	36056	0.539827	0.511117	0.15755	22161	56309	0.393561	20086	37465	0.536127	37491	59856	0.626353	28083	47681	0.588977	0.536254	0.102077	86148	37465	2.29943	108011	48092	2.24592	187341	47681	3.92905	128188	36056	3.55525	3.00741	0.862293	0.01342	0.02832	0.6003	0.004659
1209	17710	32409	0.546453	17324	22754	0.761361	18108	51257	0.353279	30074	40663	0.739591	0.600171	0.190842	11205	32409	0.345737	127676	114101	1.11897	29039	51257	0.566537	50512	77590	0.651012	0.670565	0.325468	194892	114101	1.70807	23899	22754	1.05032	66983	77590	0.863294	83899	40663	2.06328	1.42124	0.560763	0.01946	0.0586	0.03348	0.1105
1210	5343	14410	0.370784	13880	29426	0.471692	54623	72317	0.755327	38244	60612	0.630964	0.557192	0.170057	5695	14410	0.395212	24266	49469	0.490529	80391	72317	1.11165	25634	32582	0.786753	0.696035	0.323363	187861	49469	3.79755	138145	29426	4.69466	152795	32582	4.68955	246520	60612	4.06718	4.31224	0.452242	0.03408	0.1002	0.2105	0.02041
1214	69966	91529	0.764413	29265	50702	0.577196	97442	77627	1.25526	16019	55864	0.28675	0.720905	0.406846	61698	91529	0.674081	27568	36728	0.750599	75127	77627	0.967795	43740	61670	0.709259	0.775434	0.131999	113444	36728	3.08876	164511	50702	3.24466	309061	61670	5.01153	221989	55864	3.97374	3.82967	0.877254	0.1514	0.1234	0.6365	0.02802
1216	12166	14641	0.830954	31444	45449	0.691852	43415	93864	0.462531	128344	181203	0.708288	0.673406	0.153674	11445	14641	0.781709	29768	48174	0.617927	80985	93864	0.862791	86782	98725	0.879028	0.785364	0.119466	160247	48174	3.32642	87156	45449	1.91767	384149	98725	3.8911	464683	181203	2.56443	2.92491	0.863949	0.09239	0.03683	0.2236	0.301
1217	99763	178751	0.558112	76592	177516	0.431465	32998	87359	0.377729	61036	149050	0.4095	0.444201	0.0790791	90840	178751	0.508193	114194	199751	0.571682	71545	87359	0.818977	22705	22229	1.02141	0.730066	0.23601	563175	199751	2.81939	628679	177516	3.54153	79918	22229	3.59521	705603	149050	4.734	3.67253	0.791142	0.004087	0.1697	0.00156	0.01445
1220	53083	75007	0.707707	33290	28534	1.16668	41961	39187	1.07079	26047	24542	1.06132	1.00162	0.201641	40328	75007	0.537656	28441	43723	0.650481	56474	39187	1.44114	41520	37777	1.09908	0.93209	0.417093	71037	43723	1.62471	49722	28534	1.74255	73827	37777	1.95428	50459	24542	2.05603	1.84439	0.196213	0.00202	0.02971	0.003792	0.04679
1222	15850	86947	0.182295	16349	98951	0.165223	11874	71468	0.166144	23636	100105	0.236112	0.187444	0.0333793	21984	86947	0.252844	41241	81787	0.504249	35035	71468	0.490219	48492	76772	0.631637	0.469737	0.157971	477653	81787	5.84021	627671	98951	6.34325	651154	76772	8.48166	521490	100105	5.20943	6.46864	1.41992	4.022e-05	0.03783	0.0007999	0.001342
1223	50727	78729	0.644324	42674	62840	0.67909	108194	95658	1.13105	71122	100572	0.707175	0.79041	0.228544	42497	78729	0.539788	30735	41366	0.743001	93373	95658	0.976113	63174	76548	0.825286	0.771047	0.181898	73742	41366	1.78267	140066	62840	2.22893	225883	76548	2.95087	231718	100572	2.304	2.31662	0.481394	0.008524	0.02517	0.03476	0.2215
1228	67805	68652	0.987662	64185	62629	1.02484	123941	148330	0.835576	48505	47733	1.01617	0.966064	0.0884302	52472	68652	0.764319	48744	57214	0.851959	135914	148330	0.916295	109469	83327	1.31373	0.961575	0.242891	93083	57214	1.62693	79019	62629	1.2617	184433	83327	2.21336	80499	47733	1.68644	1.69711	0.392063	0.0001199	0.005259	0.001077	0.009528
1229	12105	26681	0.453694	25466	28550	0.891979	5858	16778	0.349148	17833	29609	0.602283	0.574276	0.235897	7411	26681	0.277763	14899	35214	0.423099	10885	16778	0.648766	35412	48566	0.729152	0.519695	0.206876	62743	35214	1.78176	49985	28550	1.75079	164598	48566	3.38916	76646	29609	2.5886	2.37758	0.777966	0.03673	0.03454	0.27	0.078
1230	199468	193687	1.02985	52160	46058	1.13249	25921	54031	0.479743	63385	60256	1.05193	0.923501	0.299109	155115	193687	0.800854	47452	62121	0.763864	34323	54031	0.635246	99723	83651	1.19213	0.848024	0.240133	114680	62121	1.84607	70875	46058	1.53882	222644	83651	2.66158	128631	60256	2.13474	2.0453	0.477499	0.005812	0.03335	0.01332	0.09242
1235	29267	42930	0.681738	34962	38785	0.901431	26630	74663	0.356669	34020	53004	0.641838	0.645419	0.223793	16210	42930	0.377591	37541	53112	0.706827	28021	74663	0.3753	54132	88344	0.612741	0.518115	0.168037	44601	53112	0.839754	14258	38785	0.367616	54516	88344	0.617088	62416	53004	1.17757	0.750507	0.343877	0.0008945	0.01833	0.005184	0.01822
1236	24469	92916	0.263345	22106	34267	0.64511	7581	24241	0.312735	12896	40070	0.321837	0.385757	0.174802	36800	92916	0.396057	11085	20948	0.529167	17779	24241	0.733427	31569	40261	0.784109	0.61069	0.180602	92265	20948	4.40448	125946	34267	3.67543	202873	40261	5.03895	215320	40070	5.3736	4.62311	0.748787	0.004707	0.2122	0.03017	0.001414
1238	4240	12210	0.347256	1827	6303	0.289862	3913	9035	0.433094	2599	3703	0.701863	0.443019	0.182324	5368	12210	0.43964	31759	31071	1.02214	8616	9035	0.953625	11356	11506	0.986963	0.850593	0.275393	125573	31071	4.04149	25195	6303	3.9973	47023	11506	4.08682	17879	3703	4.82825	4.23847	0.394883	0.03047	0.179	0.06676	0.01481
1242	290645	329253	0.882741	45856	36557	1.25437	50201	86958	0.577302	26042	24829	1.04885	0.940817	0.286067	252278	329253	0.766213	145281	170195	0.853615	63705	86958	0.732595	63159	65056	0.970841	0.830816	0.106376	243043	170195	1.42803	76595	36557	2.09522	143671	65056	2.20842	63400	24829	2.55347	2.07128	0.471048	0.001355	0.01793	0.006962	0.0311
1257	12175	22725	0.535754	11379	19484	0.584018	12652	22521	0.561787	13787	25623	0.538071	0.554907	0.022694	11920	22725	0.524532	78663	64945	1.21122	19805	22521	0.879401	26866	25783	1.042	0.914291	0.293036	107364	64945	1.65315	32015	19484	1.64314	69855	25783	2.70934	46891	25623	1.83004	1.95892	0.507594	0.01194	0.159	0.02663	0.03692
1263	63530	143887	0.441527	96243	116510	0.826049	37501	121790	0.307915	24838	96927	0.256255	0.457937	0.257526	42408	143887	0.294731	46296	73093	0.633385	37423	121790	0.307275	35023	133080	0.263173	0.374641	0.173491	53801	73093	0.736062	33067	116510	0.283813	50664	133080	0.380703	36380	96927	0.375334	0.443978	0.199735	0.00308	0.0465	0.01022	0.02505
1264	4772	14686	0.324935	7123	26242	0.271435	4681	10707	0.437191	1729	9677	0.178671	0.303058	0.107923	5695	14686	0.387784	1980	4937	0.401053	6485	10707	0.605679	16377	19118	0.856627	0.562786	0.219822	31151	4937	6.3097	95837	26242	3.65205	64220	19118	3.35914	79314	9677	8.19614	5.37926	2.29961	0.004175	0.1985	0.01906	0.01061
1267	9615	22691	0.423736	5805	9038	0.642288	5659	14725	0.384312	4091	9943	0.411445	0.465446	0.11904	7127	22691	0.314089	6624	14374	0.460832	9364	14725	0.635925	10935	14916	0.733105	0.535988	0.185948	17999	14374	1.25219	6195	9038	0.685439	27889	14916	1.86974	61012	9943	6.13618	2.48589	2.48112	0.1744	0.03572	0.3549	0.3624
1281	33118	145723	0.227267	48626	252184	0.19282	9058	93876	0.096489	14722	98754	0.149078	0.166413	0.0565402	52411	145723	0.359662	87558	225571	0.388162	60896	93876	0.648686	90416	153181	0.590256	0.496691	0.144236	852169	225571	3.77783	990237	252184	3.92664	1071639	153181	6.9959	401026	98754	4.06086	4.69031	1.5414	0.0002063	0.022	0.001989	0.004
1283	6195	39927	0.155158	11592	85328	0.135852	2682	13714	0.195567	7797	50121	0.155564	0.160535	0.0251003	16517	39927	0.41368	8266	20414	0.404918	9235	13714	0.673399	13526	31730	0.426284	0.47957	0.129517	160271	20414	7.85103	397669	85328	4.66047	325512	31730	10.2588	376484	50121	7.5115	7.57045	2.29328	4.238e-05	0.0233	0.0006756	0.001722
1294	8669	17470	0.496222	10013	23838	0.420044	8379	16378	0.511601	13161	25239	0.521455	0.48733	0.0460439	9339	17470	0.534574	14264	15105	0.944323	15201	16378	0.928135	17370	15988	1.08644	0.873368	0.236795	19769	15105	1.30877	59581	23838	2.49941	51364	15988	3.21266	89940	25239	3.56353	2.64609	0.995429	0.2373	0.2151	0.4561	0.2305
1297	5695	17386	0.327562	4729	19381	0.244002	6118	11220	0.545276	10755	38053	0.282632	0.349868	0.134673	6745	17386	0.387956	14876	9279	1.60319	5422	11220	0.483244	12320	15419	0.799014	0.818351	0.551931	12781	9279	1.37741	88754	19381	4.57943	115241	15419	7.47396	214463	38053	5.6359	4.76668	2.5565	0.08303	0.1666	0.1138	0.1365
1299	15325	44637	0.343325	9044	29688	0.304635	6669	22432	0.297299	10137	41449	0.244566	0.297456	0.0406322	28708	44637	0.643144	12896	12866	1.00233	24163	22432	1.07717	13228	13792	0.959107	0.920437	0.191187	24122	12866	1.87486	59725	29688	2.01176	40224	13792	2.91647	188885	41449	4.55705	2.84003	1.23445	0.001841	0.002299	0.02423	0.1916
1300	24410	194296	0.125633	171410	256390	0.668552	15124	159005	0.0951165	24641	170632	0.14441	0.258428	0.27417	11714	194296	0.0602895	138547	144813	0.95673	24933	159005	0.156806	24720	236630	0.104467	0.319573	0.426599	210212	144813	1.45161	45468	256390	0.177339	96017	236630	0.405768	105916	170632	0.620728	0.663861	0.555495	0.2074	0.1444	0.2928	0.3462
1301	70482	526558	0.133854	474343	620156	0.764877	24086	411436	0.0585413	53843	508969	0.105788	0.265765	0.334189	49620	526558	0.0942346	63488	567402	0.111892	20147	411436	0.0489675	101583	775462	0.130997	0.0965228	0.0350781	58608	567402	0.103292	86325	620156	0.139199	92634	775462	0.119457	112649	508969	0.221328	0.145819	0.0524371	0.01255	0.06074	0.03293	0.02727
1302	29636	64998	0.455952	7210	15353	0.469615	37991	24735	1.53592	7470	14536	0.513897	0.743846	0.528629	35326	64998	0.543494	4395	6033	0.728493	22173	24735	0.896422	12236	10923	1.12021	0.822154	0.245475	9685	6033	1.60534	35310	15353	2.29988	50239	10923	4.59938	52000	14536	3.57733	3.02048	1.33228	0.2093	0.1324	0.43	0.322
1307	2338	29173	0.0801426	39387	55422	0.710674	4026	29934	0.134496	4687	21723	0.215762	0.285269	0.289027	1581	29173	0.0541939	11751	30742	0.382246	9036	29934	0.301864	8051	31230	0.257797	0.249025	0.139733	34445	30742	1.12045	34963	55422	0.630851	27340	31230	0.87544	30379	21723	1.39847	1.0063	0.329098	0.2118	0.1373	0.5713	0.194
1327	4505	17892	0.251789	7600	38659	0.196591	1659	8226	0.201678	4174	18749	0.222625	0.218171	0.0250846	7172	17892	0.40085	29976	34388	0.871699	7932	8226	0.96426	26706	34694	0.769758	0.751642	0.246984	131249	34388	3.81671	133974	38659	3.46553	162226	34694	4.67591	79728	18749	4.25239	4.05263	0.525586	5.786e-05	0.005155	0.0001729	0.01272
1330	160086	236450	0.67704	47990	197679	0.242767	43500	158318	0.274763	60057	220312	0.2726	0.366793	0.207346	152951	236450	0.646864	429497	287175	1.49559	141962	158318	0.896689	186611	115416	1.61686	1.164	0.466875	343869	287175	1.19742	543267	197679	2.74823	242147	115416	2.09804	794075	220312	3.60432	2.412	1.01792	0.03698	0.02973	0.4485	0.06184
1343	5339	6489	0.822777	2050	5548	0.369503	3815	20376	0.18723	2244	5584	0.401862	0.445343	0.268776	5050	6489	0.77824	4732	5309	0.891317	17334	20376	0.850707	13324	11540	1.15459	0.918714	0.16406	27299	5309	5.14202	24650	5548	4.44304	52171	11540	4.52088	14096	5584	2.52436	4.15758	1.13285	0.08754	0.1065	0.1628	0.169
1345	6141	38916	0.157801	8421	60679	0.138779	925	7232	0.127904	2533	11244	0.225276	0.16244	0.0436746	15432	38916	0.396546	29182	32534	0.896969	4303	7232	0.594994	37985	60439	0.628485	0.629249	0.20575	151252	32534	4.64904	185017	60679	3.04911	333434	60439	5.51687	113952	11244	10.1345	5.83737	3.04162	0.000167	0.007871	0.001759	0.007164
1352	2673	15154	0.176389	5517	12742	0.432978	716	5731	0.124935	2560	18064	0.141718	0.219005	0.144248	8007	15154	0.528375	25238	24044	1.04966	4293	5731	0.749084	8451	9101	0.928579	0.813924	0.226906	138494	24044	5.76002	56742	12742	4.45315	69399	9101	7.62543	164212	18064	9.09057	6.73229	2.04116	0.0005428	0.0248	0.004712	0.001549
1355	284153	968464	0.293406	688673	814832	0.845172	110155	932685	0.118105	190859	780079	0.244666	0.375337	0.321818	225049	968464	0.232377	93705	785322	0.11932	178410	932685	0.191286	348656	1223289	0.285015	0.207	0.0699166	229228	785322	0.29189	344888	814832	0.423263	424857	1223289	0.347307	332965	780079	0.426835	0.372324	0.0649656	0.00987	0.052	0.0237	0.04844
1359	65422	349927	0.186959	288528	331799	0.869587	26843	370406	0.0724691	45257	255168	0.177362	0.326594	0.365691	50859	349927	0.145342	32478	303052	0.10717	29952	370406	0.0808626	117626	428101	0.274762	0.152034	0.0859945	68457	303052	0.225892	92912	331799	0.280025	181530	428101	0.424035	108558	255168	0.425437	0.338847	0.10161	0.03558	0.06891	0.06923	0.1674
1364	34966	57374	0.60944	25070	41966	0.597388	19782	32461	0.609408	13214	23570	0.560628	0.594216	0.0230997	27272	57374	0.475337	18119	29994	0.604087	17843	32461	0.549675	50176	72473	0.692341	0.58036	0.0914221	88820	29994	2.96126	113784	41966	2.71134	207890	72473	2.86852	101683	23570	4.31409	3.2138	0.740742	0.0002912	0.002521	0.4071	0.0026
1365	1511	5949	0.253992	902	5136	0.175623	4551	27270	0.166887	2405	8116	0.296328	0.223208	0.0625317	3722	5949	0.625651	17940	11509	1.55878	23241	27270	0.852255	5385	6715	0.801936	0.959656	0.411063	44619	11509	3.87688	28705	5136	5.58898	41164	6715	6.13016	44307	8116	5.45922	5.26381	0.969201	0.0002651	0.009379	0.0009196	0.02727
1381	18150	59898	0.303015	6948	11873	0.585193	3474	11488	0.302403	26154	68295	0.382956	0.393392	0.133346	31193	59898	0.520769	55870	54613	1.02302	10196	11488	0.887535	19738	18745	1.05297	0.871074	0.244376	157694	54613	2.88748	38627	11873	3.25335	90820	18745	4.84503	339556	68295	4.9719	3.98944	1.07291	0.01522	0.09404	0.03981	0.01721
1382	28563	112050	0.254913	78105	130540	0.598322	23346	129379	0.180447	33395	83721	0.398884	0.358142	0.184009	24191	112050	0.215895	250820	250720	1.0004	53267	129379	0.411713	71619	128850	0.555832	0.54596	0.333455	327239	250720	1.3052	203023	130540	1.55526	290949	128850	2.25804	200198	83721	2.39125	1.87744	0.52919	0.2794	0.1853	0.6745	0.264
1386	96396	149371	0.645346	32915	144303	0.228096	30950	115855	0.267144	45202	164694	0.274461	0.353762	0.195452	94466	149371	0.632425	292084	205783	1.41938	107202	115855	0.925312	144065	94045	1.53187	1.12725	0.422173	319060	205783	1.55047	496246	144303	3.43892	257541	94045	2.73849	665351	164694	4.03992	2.94195	1.06929	0.03022	0.02633	0.1575	0.1551
1387	8769	27383	0.320235	3123	7671	0.407118	1313	14420	0.0910541	4433	13976	0.317187	0.283898	0.135155	14179	27383	0.517803	8942	7775	1.1501	12660	14420	0.877947	10880	8811	1.23482	0.945167	0.323034	47998	7775	6.17338	51457	7671	6.70799	75718	8811	8.59358	89884	13976	6.43131	6.97656	1.09989	0.001924	0.04226	0.01003	0.003975
1397	8067	16101	0.501025	6607	18658	0.354111	5541	16937	0.327154	5539	10749	0.515304	0.424398	0.0975231	9682	16101	0.601329	35179	31171	1.12858	12051	16937	0.711519	23640	17755	1.33146	0.943221	0.344316	49021	31171	1.57265	52981	18658	2.83959	81594	17755	4.59555	44168	10749	4.10903	3.2792	1.35732	0.1586	0.08477	0.2512	0.3665
1404	29191	56440	0.517204	53475	92446	0.578446	32557	87446	0.37231	42263	105471	0.400707	0.467167	0.0971279	26379	56440	0.467381	42288	71876	0.588347	55230	87446	0.63159	83944	111387	0.753625	0.610236	0.118185	258054	71876	3.59027	321661	92446	3.47945	453775	111387	4.07386	405981	105471	3.84922	3.7482	0.266727	0.001008	0.02932	0.03934	0.0017
1405	32672	136207	0.23987	65076	483804	0.134509	11234	99574	0.112821	103716	563279	0.184129	0.167832	0.0565443	74149	136207	0.544385	492884	584586	0.843133	82599	99574	0.829524	261654	406926	0.643001	0.715011	0.145862	2819603	584586	4.82325	2172059	483804	4.48954	2205800	406926	5.42064	2728154	563279	4.84334	4.89419	0.386656	2.656e-05	0.003478	0.0005385	0.002917
1411	7147	16775	0.426051	22163	31054	0.713692	89536	136546	0.65572	19427	50856	0.382	0.544366	0.164755	10136	16775	0.604232	14605	20404	0.715791	111850	136546	0.819138	19165	21989	0.871572	0.752683	0.11825	52481	20404	2.57209	57583	31054	1.85429	61443	21989	2.79426	97524	50856	1.91765	2.28457	0.469833	0.1685	0.1314	0.2928	0.2671
1422	5036	9287	0.542263	4094	8413	0.486628	3165	6671	0.474442	4100	6842	0.59924	0.525643	0.0572612	3442	9287	0.370626	4027	5851	0.688258	4652	6671	0.697347	12451	16518	0.753784	0.627504	0.173688	16333	5851	2.79149	21640	8413	2.57221	60410	16518	3.65722	27810	6842	4.0646	3.27138	0.706449	0.001333	0.0104	0.3241	0.003531
1426	10461	36065	0.29006	5115	19747	0.259027	3867	10873	0.355652	12016	51735	0.232261	0.28425	0.0531384	13580	36065	0.376542	11079	15540	0.712934	8147	10873	0.749287	16600	23164	0.716629	0.638848	0.175632	78743	15540	5.06712	107443	19747	5.44098	150451	23164	6.49504	193703	51735	3.74414	5.18682	1.13603	0.0008078	0.06039	0.006804	0.007321
1427	20355	92773	0.219407	60638	207365	0.292422	6924	79640	0.0869412	36181	139585	0.259204	0.214493	0.0901213	50334	92773	0.54255	120258	132860	0.905148	87865	79640	1.10328	164556	136002	1.20995	0.940232	0.293664	592439	132860	4.45912	841857	207365	4.05978	923834	136002	6.7928	918483	139585	6.5801	5.47295	1.41335	0.00065	0.01526	0.005039	0.006059
1428	166801	932548	0.178866	75529	593046	0.127358	18735	185943	0.100757	135885	802708	0.169283	0.144066	0.0365231	438780	932548	0.470517	641885	900670	0.712675	161423	185943	0.868132	593140	698944	0.848623	0.724987	0.183196	3295026	900670	3.65842	2388189	593046	4.02699	3964659	698944	5.67236	4124384	802708	5.13809	4.62396	0.940232	4.003e-06	0.001554	0.0001671	0.001384
1432	56611	87303	0.648443	30077	41978	0.716494	29434	35260	0.83477	54857	61414	0.893233	0.773235	0.111024	45206	87303	0.517806	71905	71081	1.01159	38303	35260	1.0863	55499	55124	1.0068	0.905626	0.261096	104349	71081	1.46803	50195	41978	1.19575	90477	55124	1.64134	111832	61414	1.82095	1.53152	0.266212	0.000271	0.02932	0.002169	0.002917
1455	93928	157277	0.597214	54298	100161	0.542107	48458	104202	0.465039	43015	83563	0.514761	0.52978	0.0551248	94429	157277	0.600399	467558	426869	1.09532	86614	104202	0.831212	201103	199110	1.01001	0.884235	0.218899	602902	426869	1.41238	301768	100161	3.01283	736328	199110	3.6981	313413	83563	3.75062	2.96848	1.09049	0.2868	0.1535	0.5247	0.3502
1462	79890	102283	0.781068	63179	92484	0.683134	52227	73258	0.712919	45602	57082	0.798886	0.744002	0.054946	56182	102283	0.54928	48499	50408	0.962129	53554	73258	0.731033	105204	110386	0.953056	0.798874	0.197757	102739	50408	2.03815	167432	92484	1.81039	300202	110386	2.71957	182028	57082	3.18889	2.43925	0.631633	0.0003537	0.003845	0.002529	0.1916
1476	8082	40797	0.198103	9320	42301	0.220326	33096	33526	0.987174	11859	42166	0.281246	0.421712	0.37861	17033	40797	0.417506	24647	32572	0.756693	21522	33526	0.64195	58312	63139	0.92355	0.684925	0.212487	125538	32572	3.85417	185872	42301	4.39403	259079	63139	4.10331	210794	42166	4.99915	4.33767	0.493094	0.05051	0.1946	0.121	0.002035
1479	11208	23294	0.481154	8573	29643	0.289208	5985	20568	0.290986	13617	41488	0.328215	0.347391	0.0909707	14610	23294	0.6272	35750	33718	1.06026	13656	20568	0.663944	42167	51131	0.824686	0.794024	0.197125	106442	33718	3.15683	76109	29643	2.56752	287021	51131	5.61344	173333	41488	4.17791	3.87893	1.33406	0.005945	0.03708	0.01421	0.05929
1483	11640	13272	0.877034	16846	15244	1.10509	7898	14721	0.536512	4126	3989	1.03434	0.888245	0.25312	7092	13272	0.534358	6328	9873	0.64094	7959	14721	0.540656	19663	17635	1.115	0.707738	0.275862	35624	9873	3.60822	32001	15244	2.09925	48356	17635	2.74205	18911	3989	4.74079	3.29758	1.14367	0.01369	0.0145	0.1175	0.09979
1492	154924	195460	0.792612	137123	148229	0.925075	10710	41203	0.259933	116184	124752	0.93132	0.727235	0.318034	133093	195460	0.680922	16319	25932	0.6293	23374	41203	0.567289	168653	157950	1.06776	0.736318	0.225793	35895	25932	1.3842	157484	148229	1.06244	220368	157950	1.39518	187845	124752	1.50575	1.33689	0.191026	0.01258	0.09294	0.02991	0.01954
1501	18560	25221	0.735895	10975	18316	0.599203	2665	4922	0.541447	24235	31514	0.769023	0.661392	0.108612	14940	25221	0.592364	15811	19633	0.805328	5994	4922	1.2178	47982	43751	1.09671	0.928049	0.282928	19985	19633	1.01793	20529	18316	1.12082	80007	43751	1.82869	54894	31514	1.74189	1.42733	0.416971	0.000167	0.05683	0.0009674	0.003204
1502	36817	104743	0.351498	30703	100929	0.304204	38256	37865	1.01033	27337	78578	0.347896	0.503481	0.33858	44871	104743	0.428391	55117	65676	0.839226	28578	37865	0.754734	65628	80686	0.813375	0.708932	0.190338	210514	65676	3.20534	409760	100929	4.05988	360153	80686	4.46364	416428	78578	5.29955	4.2571	0.870718	0.05281	0.201	0.1752	0.001094
1505	51219	238925	0.214373	33017	191654	0.172274	94968	75919	1.25091	40164	142994	0.280879	0.479609	0.516142	93642	238925	0.391931	125909	185285	0.679542	53628	75919	0.706384	153326	207470	0.739027	0.629221	0.160053	631086	185285	3.40603	898602	191654	4.68867	1171049	207470	5.64443	829711	142994	5.80242	4.88539	1.10216	0.05025	0.2206	0.1369	0.0007315
1506	5051	7710	0.655123	2833	9684	0.292544	3306	6360	0.519811	5588	9177	0.608914	0.519098	0.161138	3641	7710	0.472244	5598	5492	1.0193	10359	6360	1.62877	18179	14992	1.21258	1.08322	0.480188	6666	5492	1.21377	23496	9684	2.42627	25807	14992	1.72138	23330	9177	2.54223	1.97591	0.624282	0.05573	0.168	0.1423	0.04667
1507	20296	35097	0.578283	7590	14534	0.522224	12306	14902	0.825795	19130	35743	0.53521	0.615378	0.14231	23081	35097	0.657635	29958	43420	0.689959	12155	14902	0.815662	48904	56114	0.871512	0.758692	0.101507	77135	43420	1.77649	46351	14534	3.18914	147334	56114	2.62562	96015	35743	2.68626	2.56938	0.585836	0.0695	0.05187	0.1664	0.3757
1508	42906	267005	0.160694	16136	168971	0.0954957	26272	102605	0.25605	6489	31961	0.203029	0.178817	0.0678774	83199	267005	0.311601	76805	142962	0.537241	68848	102605	0.671	70954	116021	0.611562	0.532851	0.157323	710398	142962	4.96914	1029071	168971	6.09022	926916	116021	7.98921	185659	31961	5.80892	6.21437	1.27547	0.0002042	0.04029	0.002658	0.0008472
1512	41274	72821	0.566787	22965	69910	0.328494	48857	34463	1.41767	28107	81449	0.345087	0.664508	0.513722	59752	72821	0.820533	126139	88133	1.43123	43985	34463	1.2763	77791	58623	1.32697	1.21376	0.269969	154704	88133	1.75535	183516	69910	2.62503	152674	58623	2.60434	332789	81449	4.08586	2.76764	0.967719	0.1803	0.1632	0.5303	0.01221
1514	5499	15974	0.344247	5101	24946	0.204482	10883	13675	0.795832	9021	19817	0.455215	0.449944	0.252382	6948	15974	0.434957	23444	31625	0.741312	14006	13675	1.0242	16888	25814	0.654219	0.713673	0.243866	104135	31625	3.29281	106360	24946	4.26361	233684	25814	9.05261	112555	19817	5.67972	5.57219	2.51879	0.02674	0.2312	0.08519	0.01269
1516	6789	8766	0.77447	10502	14284	0.735228	3525	5118	0.688746	5198	6138	0.846856	0.761325	0.0669255	6374	8766	0.727128	19428	18013	1.07855	5464	5118	1.0676	28801	20915	1.37705	1.06258	0.265644	20054	18013	1.11331	31117	14284	2.17845	47907	20915	2.29056	24824	6138	4.04431	2.40666	1.21384	0.006682	0.02623	0.02593	0.04626
1530	3580	9300	0.384946	2371	10900	0.217523	5675	10659	0.532414	2850	11465	0.248583	0.345866	0.144064	3157	9300	0.339462	6879	11339	0.606667	6410	10659	0.60137	12421	18959	0.655151	0.550662	0.142865	32738	11339	2.8872	37029	10900	3.39716	84895	18959	4.47782	56179	11465	4.90004	3.91556	0.933025	0.004522	0.2151	0.03228	0.0006483
1535	14301	29178	0.49013	60488	81153	0.745358	13495	27275	0.494775	35498	58899	0.602693	0.583239	0.119939	15515	29178	0.531736	39900	61654	0.64716	19895	27275	0.729423	68001	68053	0.999236	0.726889	0.198847	73173	61654	1.18683	93178	81153	1.14818	122360	68053	1.79801	149961	58899	2.54607	1.66977	0.655651	0.003858	0.04539	0.01319	0.02602
1542	7877	24488	0.321668	53152	106181	0.500579	47786	42228	1.13162	54284	77354	0.701761	0.663907	0.348325	9483	24488	0.387251	58528	72242	0.810166	41928	42228	0.992896	105630	112175	0.941654	0.782992	0.274823	132094	72242	1.82849	210828	106181	1.98555	223424	112175	1.99175	199280	77354	2.57621	2.0955	0.329255	0.118	0.1311	0.1982	0.1532
1543	187780	267086	0.703069	120380	215942	0.557465	213591	229084	0.93237	120756	202341	0.596795	0.697425	0.168272	146591	267086	0.548853	176073	175036	1.00592	241939	229084	1.05611	259674	211511	1.22771	0.95965	0.28986	176871	175036	1.01048	276807	215942	1.28186	311413	211511	1.47233	346429	202341	1.7121	1.36919	0.296943	0.0002421	0.08372	0.00243	0.0008472
1544	26733	44196	0.604874	33622	59876	0.561527	59263	39127	1.51463	16172	51148	0.31618	0.749303	0.525815	26455	44196	0.598584	62392	60222	1.03603	44367	39127	1.13392	166791	131331	1.27	1.00964	0.290345	125857	60222	2.08988	148928	59876	2.48727	325063	131331	2.47514	206279	51148	4.03298	2.77132	0.861114	0.2242	0.1987	0.3859	0.0799
1547	450698	1360832	0.331193	144756	573446	0.252432	1954485	733429	2.66486	376478	1175793	0.320191	0.892169	1.18231	828504	1360832	0.608822	661566	695869	0.950705	776231	733429	1.05836	1231580	1089894	1.13	0.936971	0.230843	1820091	695869	2.61557	1573708	573446	2.7443	3799623	1089894	3.48623	4995149	1175793	4.24832	3.27361	0.754645	0.3118	0.2272	0.6351	0.1673
1553	60275	84155	0.716238	25225	85924	0.293573	26435	23701	1.11535	16899	57357	0.294628	0.604948	0.394188	52337	84155	0.621912	36734	35601	1.03182	24748	23701	1.04418	82927	72452	1.14458	0.960623	0.231384	74647	35601	2.09677	182048	85924	2.11871	201252	72452	2.77773	215926	57357	3.7646	2.68945	0.783316	0.2766	0.2132	0.5741	0.03681
1554	537753	657661	0.817675	290861	432461	0.672572	386072	429685	0.8985	351240	541469	0.64868	0.759357	0.119084	432447	657661	0.657553	388721	383075	1.01474	405912	429685	0.944673	398769	351585	1.1342	0.937792	0.20255	374876	383075	0.978597	558608	432461	1.2917	431636	351585	1.22769	937772	541469	1.7319	1.30747	0.313537	1.188e-05	0.01782	0.0005216	0.0004423
1558	59234	202678	0.292257	82016	274344	0.298953	576093	260484	2.21163	143194	358013	0.399969	0.800701	0.941906	116681	202678	0.575696	265324	267513	0.991817	290532	260484	1.11535	470717	387843	1.21368	0.974137	0.280708	596238	267513	2.22882	642840	274344	2.34319	1265483	387843	3.26287	1391489	358013	3.8867	2.9304	0.787841	0.3118	0.2256	0.6533	0.1913
1560	788701	2108990	0.373971	428111	1510523	0.283419	3496953	771870	4.53049	554560	1795427	0.308874	1.37419	2.10455	1313704	2108990	0.622907	1444730	1505753	0.959473	747196	771870	0.968033	1841059	1809293	1.01756	0.891993	0.181208	3930826	1505753	2.61054	4233439	1510523	2.80263	6062545	1809293	3.35078	7405260	1795427	4.12451	3.22212	0.678446	0.3042	0.203	0.6365	0.009768
1563	9480	30949	0.30631	19156	126773	0.151105	95970	27981	3.42983	18102	44144	0.410067	1.07433	1.57393	24077	30949	0.777957	24312	21485	1.13158	32684	27981	1.16808	32912	29677	1.10901	1.04666	0.180778	58666	21485	2.73056	360871	126773	2.84659	107945	29677	3.63733	149659	44144	3.39025	3.15118	0.433279	0.3059	0.2051	0.6429	0.12
1564	610063	2032889	0.300097	369728	1707771	0.216497	4669587	1119673	4.17049	519180	2194523	0.23658	1.23092	1.96004	1325787	2032889	0.652169	1635102	1596511	1.02417	1130460	1119673	1.00963	2383649	2276841	1.04691	0.933221	0.187995	4192266	1596511	2.62589	5017551	1707771	2.93807	7676545	2276841	3.37158	8846655	2194523	4.03124	3.2417	0.60873	0.3119	0.2243	0.6353	0.03586
1568	54385	85154	0.638666	41680	93064	0.447864	117169	70347	1.66559	37262	70902	0.525542	0.819415	0.569528	44529	85154	0.522923	80620	84945	0.949085	72633	70347	1.0325	89604	77576	1.15505	0.914888	0.27466	100566	84945	1.1839	136903	93064	1.47106	119711	77576	1.54314	139147	70902	1.96253	1.54016	0.321507	0.01486	0.1299	0.04415	0.001549
1569	104669	308709	0.339054	69854	283364	0.246517	482590	236647	2.03928	92796	350175	0.264999	0.722463	0.87879	226015	308709	0.73213	393792	329056	1.19673	286078	236647	1.20888	359324	280880	1.27928	1.10426	0.250739	798337	329056	2.42614	894576	283364	3.15699	942402	280880	3.35518	1650519	350175	4.71341	3.41293	0.954611	0.2592	0.1698	0.5281	0.1536
1573	33294	116039	0.286921	47329	198256	0.238727	352105	135967	2.58964	73931	195303	0.378545	0.873457	1.14559	72359	116039	0.623575	94799	83559	1.13452	131945	135967	0.970419	156719	124841	1.25535	0.995965	0.27435	195415	83559	2.33865	585622	198256	2.95387	410699	124841	3.28978	759674	195303	3.88972	3.118	0.647917	0.3116	0.2155	0.6492	0.2646
1574	21731	51864	0.419	11818	45945	0.257221	106303	37457	2.838	23209	79686	0.291256	0.951369	1.25968	39499	51864	0.761588	61133	55680	1.09793	43790	37457	1.16907	42300	45224	0.935344	0.990985	0.181542	146890	55680	2.63811	115009	45945	2.50319	133267	45224	2.94682	336833	79686	4.227	3.07878	0.787681	0.3135	0.2253	0.6677	0.2015
1575	10280	19408	0.529678	19861	45701	0.434586	42804	37704	1.13526	15094	33800	0.446568	0.636524	0.335172	5318	19408	0.274011	113106	95603	1.18308	30244	37704	0.802143	20385	28149	0.724182	0.745854	0.373024	151385	95603	1.58348	152156	45701	3.32938	165943	28149	5.89517	218222	33800	6.45627	4.31607	2.2741	0.1312	0.1051	0.5592	0.1028
1579	5858	23831	0.245814	8435	42142	0.200157	35755	26337	1.3576	2312	10797	0.214134	0.504425	0.569101	9659	23831	0.405312	14485	15659	0.925027	23733	26337	0.901128	16196	17665	0.916841	0.787077	0.254703	79282	15659	5.06303	122615	42142	2.90957	114515	17665	6.48259	85718	10797	7.93906	5.59856	2.14297	0.0607	0.1828	0.133	0.01387
1580	65918	79316	0.831081	92347	108498	0.85114	111192	70485	1.57753	47129	54222	0.869186	1.03223	0.363862	56045	79316	0.706604	26532	29563	0.897473	67730	70485	0.960914	94548	102157	0.925517	0.872627	0.113685	23006	29563	0.778202	82259	108498	0.758161	98193	102157	0.961197	84878	54222	1.56538	1.01574	0.377646	7.976e-05	0.01875	0.001652	0.0005956
1581	367642	1428456	0.25737	174134	839354	0.207462	1168685	613818	1.90396	368101	1424050	0.258489	0.65682	0.831767	862137	1428456	0.603545	1027881	1038868	0.989424	641672	613818	1.04538	1390967	1196718	1.16232	0.950166	0.242048	2528465	1038868	2.43387	2369984	839354	2.82358	4163924	1196718	3.47945	5880205	1424050	4.12921	3.21653	0.745898	0.2565	0.1757	0.476	0.279
1583	9726	20081	0.484338	134972	143966	0.937527	221478	242022	0.915115	80823	126694	0.637939	0.74373	0.220156	9620	20081	0.47906	70420	87068	0.808793	239703	242022	0.990418	204266	241663	0.845251	0.780881	0.215966	90152	87068	1.03542	133934	143966	0.930317	274718	241663	1.13678	213214	126694	1.68291	1.19636	0.33514	0.000752	0.04539	0.005388	0.001421
1584	31328	105827	0.29603	49331	180606	0.273142	194829	79102	2.46301	49283	164118	0.30029	0.833118	1.08666	76231	105827	0.720336	103023	95450	1.07934	83715	79102	1.05832	262012	235595	1.11213	0.99253	0.182809	272141	95450	2.85114	544489	180606	3.01479	856457	235595	3.63529	702133	164118	4.27822	3.44486	0.650185	0.2964	0.2051	0.568	0.01139
1590	14797	20545	0.720224	31511	42576	0.740112	60173	44788	1.34351	10660	22311	0.477791	0.820409	0.368557	14105	20545	0.686542	19665	34508	0.569868	31424	44788	0.701617	17045	36398	0.468295	0.60658	0.109387	20292	34508	0.588038	18403	42576	0.432239	6296	36398	0.172977	10360	22311	0.464345	0.414399	0.174402	0.000549	0.03178	0.004255	0.007321
1593	2407	13340	0.180435	6024	35404	0.17015	33372	29952	1.11418	3514	15211	0.231017	0.423946	0.460926	7815	13340	0.585832	18445	21681	0.850745	34108	29952	1.13876	30723	28678	1.07131	0.91166	0.249623	74334	21681	3.42853	112715	35404	3.18368	132163	28678	4.60852	100934	15211	6.63559	4.46408	1.57566	0.06646	0.1147	0.1342	0.01965
1594	3841	28958	0.13264	4711	46328	0.101688	49039	60645	0.808624	3059	29493	0.10372	0.286668	0.348258	16486	28958	0.569307	28148	31291	0.899556	61782	60645	1.01875	46883	56025	0.836823	0.831109	0.190146	136225	31291	4.35349	198075	46328	4.27549	333732	56025	5.95684	201186	29493	6.82148	5.35183	1.24915	0.01347	0.0638	0.04265	0.0008472
1596	924	6568	0.140682	1773	16648	0.106499	20945	21577	0.97071	1249	8295	0.150573	0.342116	0.419488	3332	6568	0.507308	7557	9966	0.758278	18585	21577	0.861334	15700	14754	1.06412	0.79776	0.231595	34956	9966	3.50753	58073	16648	3.48829	65565	14754	4.44388	49861	8295	6.01097	4.36267	1.18593	0.03811	0.09546	0.08801	0.003163
1597	73062	124319	0.587698	33355	85949	0.388079	225530	95211	2.36874	27937	48962	0.570585	0.978775	0.931036	63704	124319	0.512424	83238	82251	1.012	101224	95211	1.06315	71846	55276	1.29977	0.971837	0.330934	125812	82251	1.52961	157917	85949	1.83733	143784	55276	2.6012	157740	48962	3.22168	2.29746	0.763272	0.1169	0.1531	0.2036	0.04486
1598	175369	194015	0.903894	7961	12478	0.638003	102429	72965	1.40381	10823	8540	1.26733	1.05326	0.348071	150393	194015	0.775162	12330	11445	1.07733	69946	72965	0.958624	12772	9954	1.2831	1.02355	0.21305	20048	11445	1.75168	14918	12478	1.19554	22399	9954	2.25025	36716	8540	4.2993	2.37419	1.35378	0.007727	0.03497	0.02887	0.05388
1602	127106	252487	0.503416	112737	320191	0.352093	212763	99730	2.13339	152441	335143	0.454854	0.860938	0.850644	167579	252487	0.663713	247369	259164	0.954488	103817	99730	1.04098	324011	314425	1.03049	0.922417	0.176723	531717	259164	2.05166	729119	320191	2.27714	970834	314425	3.08765	1035769	335143	3.09053	2.62674	0.541748	0.2307	0.1852	0.4026	0.0247
1605	22675	32274	0.702578	12447	15457	0.805266	15703	19094	0.822405	22095	23658	0.933934	0.816046	0.0947437	16425	32274	0.508924	10307	13727	0.750856	14983	19094	0.784697	21185	23515	0.900914	0.736348	0.164673	18566	13727	1.35252	19987	15457	1.29307	40047	23515	1.70304	44971	23658	1.90088	1.56238	0.289216	3.814e-05	0.00461	0.0009025	0.0008392
1606	81819	248118	0.329758	63808	238504	0.267534	354891	164735	2.15431	129228	349997	0.369226	0.780208	0.917027	140919	248118	0.567952	180443	182076	0.991031	172961	164735	1.04993	268756	271035	0.991591	0.900127	0.223168	406528	182076	2.23274	582984	238504	2.44434	812646	271035	2.99831	1323767	349997	3.78222	2.8644	0.691805	0.315	0.2311	0.658	0.2687
1609	72393	143704	0.503765	40033	162306	0.246651	62421	38047	1.64063	27222	58783	0.463093	0.713534	0.62828	112730	143704	0.78446	111333	97940	1.13675	44806	38047	1.17765	153728	131464	1.16935	1.06705	0.18922	222843	97940	2.2753	414004	162306	2.55076	457366	131464	3.47902	193266	58783	3.28779	2.89822	0.576728	0.2812	0.2053	0.607	0.01518
1610	4074	5434	0.749724	1694	1551	1.0922	68947	39041	1.76602	2285	3004	0.760652	1.09215	0.476529	1550	5434	0.285241	14600	20625	0.707879	36117	39041	0.925104	4934	6421	0.768416	0.67166	0.273391	51943	20625	2.51845	8371	1551	5.39716	11254	6421	1.75269	9988	3004	3.3249	3.2483	1.56982	0.02307	0.01721	0.141	0.1564
1620	13511	30242	0.446763	17400	27433	0.634273	42705	57348	0.744664	15759	26808	0.587847	0.603387	0.123404	11429	30242	0.377918	52847	70194	0.752871	46770	57348	0.815547	44465	51712	0.859858	0.701549	0.220173	77835	70194	1.10886	88056	27433	3.20986	171135	51712	3.30939	122506	26808	4.56976	3.04946	1.43417	0.1278	0.04416	0.4146	0.2275
1623	115483	384504	0.300343	90355	310345	0.291144	592986	339738	1.74542	118646	267719	0.443174	0.69502	0.703718	243952	384504	0.634459	430578	356858	1.20658	412660	339738	1.21464	811497	532129	1.525	1.14517	0.371346	916921	356858	2.56943	943361	310345	3.03972	1604988	532129	3.01616	1223234	267719	4.5691	3.2986	0.874194	0.2812	0.1817	0.6056	0.1733
1625	11139	30409	0.366306	25664	70578	0.363626	5398	3359	1.60703	15280	29580	0.516565	0.713381	0.600035	9405	30409	0.309283	41739	49966	0.835348	5243	3359	1.56088	48206	57462	0.83892	0.886108	0.514085	117622	49966	2.35404	231750	70578	3.2836	265756	57462	4.6249	175780	29580	5.94253	4.05127	1.56799	0.2169	0.1732	0.5521	0.1222
1627	700702	2235205	0.313484	380763	1684650	0.226019	7202313	1795576	4.01114	571832	2348602	0.243478	1.19853	1.87546	1434870	2235205	0.641941	1919643	1909243	1.00545	1713088	1795576	0.95406	2238712	2201161	1.01706	0.904627	0.177251	4589847	1909243	2.40401	4649792	1684650	2.76009	6771601	2201161	3.07638	9157224	2348602	3.89901	3.03487	0.638212	0.3159	0.2302	0.6725	0.264
1628	7097	16231	0.43725	21438	36963	0.579985	72315	35856	2.01682	9733	13446	0.723858	0.939478	0.727695	5550	16231	0.341938	19184	26709	0.71826	49957	35856	1.39327	43555	33311	1.30753	0.940248	0.499124	64477	26709	2.41406	86083	36963	2.3289	107546	33311	3.22854	57310	13446	4.26223	3.05843	0.89917	0.1674	0.1191	0.3225	0.3119
1629	8421	17297	0.486847	9228	30198	0.305583	16936	10922	1.55063	520	4282	0.121439	0.616125	0.640616	12499	17297	0.722611	13180	11969	1.10118	13595	10922	1.24474	6887	9282	0.741974	0.952625	0.2612	27734	11969	2.31715	61689	30198	2.04282	29350	9282	3.16203	10192	4282	2.3802	2.47555	0.480521	0.2743	0.1782	0.6529	0.1329
1636	124680	306746	0.40646	75230	239929	0.313551	775493	223985	3.46225	102972	304800	0.337835	1.13002	1.55532	196201	306746	0.63962	184389	171554	1.07482	262519	223985	1.17204	345802	289134	1.19599	1.02062	0.259346	371428	171554	2.16508	519820	239929	2.16656	826621	289134	2.85895	1028183	304800	3.3733	2.64097	0.587472	0.2743	0.2206	0.5058	0.01282
1637	107193	266346	0.402458	136302	495558	0.275048	1268719	331708	3.82481	114797	346869	0.330952	1.20832	1.74511	204844	266346	0.76909	280845	232640	1.20721	394859	331708	1.19038	481078	394722	1.21878	1.09636	0.218494	583761	232640	2.50929	1471973	495558	2.97033	1289516	394722	3.2669	1364969	346869	3.93511	3.17041	0.597549	0.3088	0.2278	0.6343	0.004892
1638	3001	6203	0.483798	5552	17321	0.320536	19033	11241	1.69318	613	1452	0.422176	0.729922	0.645689	1987	6203	0.320329	6526	6965	0.936971	7687	11241	0.683836	10054	12136	0.828444	0.692395	0.268845	22386	6965	3.21407	51630	17321	2.98077	47504	12136	3.9143	5282	1452	3.63774	3.43672	0.41871	0.1559	0.1253	0.6476	0.03108
1639	163999	215021	0.762712	85168	132547	0.642549	83558	186366	0.448354	17069	91888	0.185759	0.509844	0.251903	126812	215021	0.589766	44669	106896	0.417873	73139	186366	0.392448	132393	246091	0.537984	0.484518	0.0946115	67695	106896	0.633279	90819	132547	0.685183	204966	246091	0.832887	82648	91888	0.899443	0.762698	0.124343	0.006281	0.09104	0.01606	0.01061
1640	84834	109472	0.774938	13737	32631	0.42098	30676	22910	1.33898	16356	41153	0.397444	0.733085	0.439289	66157	109472	0.604328	23689	29913	0.79193	28883	22910	1.26072	48095	51062	0.941894	0.899717	0.277472	40913	29913	1.36773	54121	32631	1.65858	89567	51062	1.75408	127900	41153	3.10791	1.97208	0.774847	0.05178	0.1511	0.1024	0.02655
1642	4597	13744	0.334473	7257	24592	0.295096	6881	14511	0.474192	2617	9794	0.267204	0.342741	0.0918759	7166	13744	0.521391	8974	10993	0.816338	15878	14511	1.0942	27788	31235	0.889643	0.830394	0.237197	25800	10993	2.34695	49724	24592	2.02196	101287	31235	3.24274	35599	9794	3.63478	2.81161	0.753423	0.0443	0.05541	0.09815	0.3341
1644	102921	332996	0.309076	182031	262627	0.693116	76720	198514	0.386471	29780	115310	0.25826	0.411731	0.194856	84764	332996	0.25455	86885	247848	0.350558	73795	198514	0.371737	110636	256325	0.431624	0.352117	0.0735484	153479	247848	0.619246	214164	262627	0.815468	164343	256325	0.641151	86222	115310	0.747741	0.705902	0.092118	0.002454	0.03147	0.01357	0.007036
1645	268098	476488	0.562654	59141	190184	0.310967	215293	101491	2.1213	105709	225633	0.4685	0.865856	0.84338	292150	476488	0.613132	196508	176464	1.11359	103072	101491	1.01558	323234	228439	1.41497	1.03932	0.331073	319020	176464	1.80785	411167	190184	2.16194	635703	228439	2.78281	735350	225633	3.25905	2.50291	0.64536	0.2027	0.2076	0.3601	0.02424
1649	982224	2619670	0.374942	541779	2018025	0.26847	5133987	1604638	3.19947	785667	2537404	0.309634	1.03813	1.44156	1613812	2619670	0.616036	2403401	2437400	0.986051	1616284	1604638	1.00726	3767522	3297379	1.14258	0.937982	0.225551	4922795	2437400	2.01969	4987253	2018025	2.47135	9613513	3297379	2.9155	8436119	2537404	3.3247	2.68281	0.562913	0.3	0.2247	0.577	0.03153
1650	54339	96824	0.561214	55299	134863	0.410038	381465	231215	1.64983	186320	560379	0.332489	0.738392	0.615002	46503	96824	0.480284	116547	109229	1.067	228772	231215	0.989434	578479	472703	1.22377	0.940121	0.321681	234260	109229	2.14467	289979	134863	2.15017	1540648	472703	3.25923	2036769	560379	3.63463	2.79718	0.765767	0.2699	0.1946	0.4809	0.2565
1651	13383	18453	0.725248	13004	22913	0.567538	126165	58771	2.14672	13312	16907	0.787366	1.05672	0.732536	10779	18453	0.584133	18065	23418	0.771415	55879	58771	0.950792	18461	19378	0.952678	0.814755	0.175683	37976	23418	1.62166	33809	22913	1.47554	31496	19378	1.62535	49458	16907	2.9253	1.91196	0.679151	0.01324	0.05207	0.04266	0.01761
1652	219884	593934	0.370216	29649	106713	0.277839	634303	226271	2.80329	97698	289336	0.337663	0.947252	1.23795	354157	593934	0.59629	169710	159806	1.06198	264609	226271	1.16943	756597	643131	1.17643	1.00103	0.274865	314685	159806	1.96917	263008	106713	2.46463	1892758	643131	2.94304	1122015	289336	3.8779	2.81368	0.813291	0.3006	0.2302	0.5943	0.08063
1653	335339	948570	0.353521	242130	854420	0.283385	494845	197904	2.50043	239861	719133	0.333542	0.867719	1.08887	561838	948570	0.5923	314562	304169	1.03417	214628	197904	1.08451	839950	751201	1.11814	0.957279	0.245754	706879	304169	2.32397	2031926	854420	2.37813	2423789	751201	3.22655	2715398	719133	3.77593	2.92615	0.701265	0.3128	0.2304	0.6465	0.1709
1655	313075	737211	0.424675	227245	757164	0.300127	1866191	769506	2.42518	276012	783491	0.352285	0.875567	1.03434	445908	737211	0.604858	658550	638591	1.03125	832164	769506	1.08143	823311	608830	1.35228	1.01746	0.309101	1289030	638591	2.01855	1758961	757164	2.32309	1744804	608830	2.86583	2652985	783491	3.38611	2.6484	0.603882	0.2782	0.2311	0.5311	0.03586
1657	138224	272340	0.507542	143280	496799	0.288406	1263115	361575	3.49337	81845	200114	0.408992	1.17458	1.54846	190330	272340	0.698869	285792	218781	1.30629	442589	361575	1.22406	495630	363417	1.36381	1.14826	0.305031	483414	218781	2.20958	1152992	496799	2.32084	1182437	363417	3.25366	734263	200114	3.66922	2.86333	0.712626	0.265	0.2258	0.493	0.01401
1658	733616	1680736	0.436485	359981	974195	0.369516	1219908	644999	1.89133	459285	1097958	0.418308	0.778911	0.742154	986367	1680736	0.586866	1097049	1167425	0.939717	697249	644999	1.08101	1975388	1731447	1.14089	0.93712	0.248267	2165360	1167425	1.85482	2122811	974195	2.17904	4993070	1731447	2.88376	3546019	1097958	3.22965	2.53682	0.630743	0.239	0.2026	0.4185	0.03758
1659	75205	116283	0.646741	21266	50224	0.423423	415233	114220	3.63538	25526	45234	0.56431	1.31746	1.54803	88486	116283	0.760954	90913	87130	1.04342	126931	114220	1.11129	133624	115502	1.1569	1.01814	0.177683	169564	87130	1.9461	118358	50224	2.3566	338018	115502	2.92651	152152	45234	3.36366	2.64822	0.623783	0.1515	0.1526	0.2658	0.0026
1660	11663	18517	0.629854	2470	10487	0.23553	11531	11020	1.04637	2428	6426	0.37784	0.572398	0.355567	9627	18517	0.519901	7086	8396	0.843973	6624	11020	0.601089	13342	14437	0.924153	0.722279	0.192533	28179	8396	3.35624	28550	10487	2.72242	49766	14437	3.44712	22405	6426	3.48662	3.2531	0.357973	0.2015	0.1749	0.5313	0.0328
1662	1117098	2023982	0.551931	752695	1892516	0.397722	3230261	1095750	2.94799	1022845	2065012	0.495322	1.09824	1.23481	1365833	2023982	0.674825	1601944	1713454	0.934921	1181456	1095750	1.07822	2185881	1903816	1.14816	0.95903	0.209228	3398432	1713454	1.98338	4287213	1892516	2.26535	5560475	1903816	2.9207	6835145	2065012	3.30998	2.61985	0.604855	0.1865	0.1647	0.3256	0.01309
1665	141531	268327	0.527457	93950	315193	0.298071	671546	203696	3.29681	136828	306290	0.446727	1.14227	1.4395	196083	268327	0.730761	291239	284403	1.02404	227672	203696	1.1177	472307	384606	1.22803	1.02513	0.213223	565091	284403	1.98694	758673	315193	2.40701	1240715	384606	3.22594	1075616	306290	3.51176	2.78291	0.707664	0.2535	0.2013	0.4489	0.01738
1668	298591	794608	0.375771	212037	760061	0.278974	852862	406188	2.09967	202460	670528	0.301941	0.76409	0.891346	483435	794608	0.608394	611223	607631	1.00591	418734	406188	1.03089	1367922	1317591	1.0382	0.920848	0.208761	1383679	607631	2.27717	1935769	760061	2.54686	3812862	1317591	2.89381	2424668	670528	3.61606	2.83348	0.579569	0.3133	0.2258	0.6645	0.08823
1670	78948	180078	0.43841	160447	413693	0.387841	505113	197950	2.55172	91182	241117	0.378165	0.939034	1.07545	115586	180078	0.641866	238967	220578	1.08337	216599	197950	1.09421	491515	434434	1.13139	0.987709	0.231477	442846	220578	2.00766	945937	413693	2.28657	1323486	434434	3.04646	895705	241117	3.71481	2.76388	0.771108	0.2625	0.2056	0.4731	0.03316
1675	84492	412233	0.204962	61043	361150	0.169024	737590	481881	1.53065	63178	359600	0.17569	0.520081	0.673892	158385	412233	0.384212	239132	336677	0.710271	319002	481881	0.661993	342519	454145	0.754206	0.627671	0.166617	516955	336677	1.53546	691351	361150	1.9143	880721	454145	1.93929	774862	359600	2.15479	1.88596	0.257401	0.3075	0.207	0.6476	0.1898
1679	79069	478833	0.165129	60946	396611	0.153667	283861	219903	1.29085	54779	329215	0.166393	0.444009	0.564588	174603	478833	0.364643	241669	314572	0.768247	136240	219903	0.619546	288251	410419	0.702333	0.613692	0.176828	562473	314572	1.78806	871347	396611	2.19698	848482	410419	2.06736	630796	329215	1.91606	1.99211	0.178003	0.2775	0.1868	0.5268	0.3644
1683	9408	18070	0.520642	9856	23747	0.415042	130656	51135	2.55512	2679	6465	0.414385	0.976297	1.05373	9233	18070	0.510957	14417	13556	1.06351	52387	51135	1.02448	25594	24981	1.02454	0.905874	0.263919	36807	13556	2.71518	54672	23747	2.30227	74180	24981	2.96946	26824	6465	4.14911	3.034	0.792614	0.2453	0.1637	0.4731	0.3315
1689	7245	17567	0.412421	11109	29312	0.378992	24830	21777	1.14019	7248	23269	0.311487	0.560773	0.388555	9355	17567	0.532533	30945	31340	0.987396	18055	21777	0.829086	48915	47000	1.04074	0.84744	0.22837	83659	31340	2.6694	79182	29312	2.70135	163523	47000	3.47921	106103	23269	4.55984	3.35245	0.88776	0.258	0.229	0.4937	0.04153
1691	1305	5485	0.237922	2169	11564	0.187565	11626	8838	1.31546	1124	4955	0.226842	0.491946	0.549432	1905	5485	0.347311	15533	10731	1.44749	6011	8838	0.680131	11703	13028	0.898296	0.843307	0.462132	28002	10731	2.60945	51117	11564	4.42036	78894	13028	6.05573	40552	4955	8.18406	5.3174	2.3735	0.08267	0.1828	0.1452	0.04324
1695	6458	8977	0.719394	3570	10301	0.346568	10671	6273	1.7011	5370	15816	0.33953	0.776648	0.641335	8019	8977	0.893283	12735	10167	1.25258	5915	6273	0.94293	40862	37070	1.10229	1.04777	0.163073	15633	10167	1.53762	24257	10301	2.35482	114757	37070	3.09568	68048	15816	4.30248	2.82265	1.17397	0.2372	0.2289	0.4411	0.08719
1696	274092	815610	0.336058	302360	1286997	0.234935	158625	1131615	0.140176	97454	617626	0.157788	0.217239	0.089264	572642	815610	0.702103	688873	628860	1.09543	1260475	1131615	1.11387	1141793	1142044	0.99978	0.977797	0.190478	1402928	628860	2.23091	2883842	1286997	2.24075	3327109	1142044	2.91329	2020624	617626	3.2716	2.66414	0.515762	0.0002209	0.003478	0.006764	0.0108
1698	3173	6761	0.469309	3400	6806	0.499559	18698	29830	0.626819	3618	4244	0.852498	0.612046	0.174224	2091	6761	0.309274	395980	304998	1.2983	25937	29830	0.869494	8519	8391	1.01525	0.873081	0.4159	500293	304998	1.64032	18789	6806	2.76065	25219	8391	3.00548	20849	4244	4.91258	3.07976	1.35875	0.2128	0.1295	0.4185	0.2992
1699	14763	25239	0.584928	11762	26451	0.444671	316506	146001	2.16783	12075	25333	0.476651	0.918521	0.835035	16811	25239	0.666072	23099	24659	0.936737	141956	146001	0.972295	16425	14110	1.16407	0.934793	0.205092	43787	24659	1.7757	62670	26451	2.36929	39714	14110	2.8146	81777	25333	3.22808	2.54692	0.622352	0.1544	0.1539	0.2686	0.02196
1702	17560	29661	0.592023	6090	16306	0.373482	8803	2853	3.08552	2896	3817	0.758711	1.20244	1.26526	19862	29661	0.669634	45865	43862	1.04567	2010	2853	0.704522	31273	27167	1.15114	0.89274	0.241771	105697	43862	2.40976	42721	16306	2.61996	89194	27167	3.28317	20596	3817	5.39586	3.42719	1.36421	0.1822	0.1234	0.4026	0.2032
1703	5118	13894	0.36836	4143	15690	0.264054	4516	14189	0.318275	991	3648	0.271656	0.305586	0.0482281	9839	13894	0.708147	9706	8972	1.08181	13350	14189	0.94087	17821	15049	1.1842	0.978756	0.206148	22701	8972	2.53021	44441	15690	2.83244	43358	15049	2.88112	15060	3648	4.12829	3.09301	0.707424	4.975e-05	0.001709	0.00169	0.2016
1705	34281	96535	0.355115	26967	85645	0.31487	61753	101135	0.6106	17631	87882	0.200621	0.370301	0.173049	76615	96535	0.79365	78802	69567	1.13275	137708	101135	1.36163	175842	159311	1.10377	1.09795	0.233358	185186	69567	2.66198	232404	85645	2.71357	546397	159311	3.42975	341596	87882	3.88698	3.17307	0.591019	0.02765	0.03788	0.1287	0.06277
1709	23398	39081	0.598705	9761	40871	0.238825	21926	11862	1.84842	8682	15643	0.555009	0.810241	0.710453	31926	39081	0.816919	16507	15861	1.04073	9461	11862	0.797589	66679	58661	1.13668	0.94798	0.167338	26759	15861	1.68709	79193	40871	1.93763	157923	58661	2.69213	48183	15643	3.08016	2.34926	0.647992	0.1947	0.2032	0.3445	0.02449
1711	2281	6471	0.352496	2181	8315	0.262297	4943	13483	0.36661	971	2231	0.435231	0.354158	0.071108	4403	6471	0.68042	10700	9271	1.15414	13228	13483	0.981087	20515	19080	1.07521	0.972713	0.207304	22459	9271	2.4225	21874	8315	2.63067	63960	19080	3.3522	8750	2231	3.92201	3.08184	0.687329	0.003819	0.0148	0.03033	0.1824
1712	103365	315981	0.327124	73187	298590	0.245109	36884	233120	0.158219	47799	279029	0.171305	0.225439	0.077837	211495	315981	0.669328	176282	175429	1.00486	259889	233120	1.11483	415273	418313	0.992733	0.945438	0.192092	433251	175429	2.46967	768392	298590	2.5734	1321024	418313	3.15798	990278	279029	3.54901	2.93752	0.507936	8.241e-05	0.002842	0.002688	0.1396
1714	68556	144358	0.474903	43864	137349	0.319362	159752	60569	2.63752	86303	206663	0.417603	0.962347	1.11863	87729	144358	0.607718	115217	120906	0.952947	59618	60569	0.984299	235060	209437	1.12234	0.916827	0.218816	221159	120906	1.82918	263981	137349	1.92197	576161	209437	2.751	664809	206663	3.21687	2.42976	0.668652	0.2225	0.1909	0.3855	0.01763
1717	12239	30934	0.395649	7000	26096	0.26824	14455	16969	0.851847	6756	20525	0.32916	0.461224	0.265563	15069	30934	0.487134	17138	16590	1.03303	11989	16969	0.706524	23525	28126	0.836415	0.765776	0.229178	67000	16590	4.03858	75884	26096	2.90788	117153	28126	4.16529	97778	20525	4.76385	3.9689	0.774841	0.06946	0.2197	0.1579	0.01445
1724	81656	104768	0.779398	94637	145788	0.649141	31711	17539	1.80803	145720	151192	0.963808	1.05009	0.52152	86307	104768	0.823792	75355	81219	0.9278	18090	17539	1.03142	177355	139603	1.27042	1.01336	0.191193	99581	81219	1.22608	268300	145788	1.84034	294292	139603	2.10806	289981	151192	1.91797	1.77311	0.381636	0.003449	0.05835	0.01578	0.003163
1727	22886	58782	0.389337	11344	42811	0.264979	97275	67985	1.43083	15335	47942	0.319866	0.601253	0.555388	31535	58782	0.536474	52314	58383	0.896049	62351	67985	0.917129	45316	39929	1.13491	0.871141	0.247867	91746	58383	1.57145	92462	42811	2.15977	91989	39929	2.30381	141500	47942	2.95148	2.24663	0.566716	0.261	0.2199	0.5259	0.0311
1729	36248	65749	0.551309	51636	65384	0.789734	102309	62032	1.64929	60924	97439	0.625253	0.903897	0.506824	36781	65749	0.559415	78190	78332	0.998187	64843	62032	1.04532	155340	124289	1.24983	0.963187	0.290497	186040	78332	2.37502	81355	65384	1.24426	303128	124289	2.4389	349239	97439	3.58418	2.41059	0.955632	0.05025	0.09294	0.1036	0.105
1733	9526	28147	0.338437	15401	53831	0.286099	53054	34268	1.54821	10086	23489	0.429392	0.650534	0.601371	14117	28147	0.501545	12376	12723	0.972727	25823	34268	0.75356	40496	35253	1.14872	0.844139	0.279811	20546	12723	1.61487	97738	53831	1.81565	70277	35253	1.9935	83532	23489	3.55622	2.24506	0.887684	0.2475	0.2171	0.4424	0.09775
1742	22556	47382	0.476046	20389	49409	0.412658	37380	39751	0.940354	12908	33395	0.386525	0.553895	0.260366	23581	47382	0.497678	39645	48549	0.816598	31768	39751	0.799175	54548	59835	0.91164	0.756273	0.179341	85959	48549	1.77056	96428	49409	1.95163	143009	59835	2.39006	97811	33395	2.92891	2.26029	0.516075	0.16	0.151	0.2774	0.05037
1746	41658	51615	0.807091	24678	35572	0.693748	14191	18641	0.761279	27433	27199	1.0086	0.81768	0.135529	31981	51615	0.619607	19606	33757	0.580798	13465	18641	0.722332	41719	36112	1.15527	0.769501	0.264019	35978	33757	1.06579	45643	35572	1.28312	59373	36112	1.64413	50970	27199	1.87397	1.46675	0.361376	0.0002369	0.01401	0.0005449	0.01438
1747	96179	101700	0.945713	51698	60298	0.857375	46054	66018	0.697598	62292	58101	1.07213	0.893205	0.157394	86507	101700	0.85061	54324	75272	0.721703	53032	66018	0.803296	99846	88119	1.13308	0.877172	0.178721	53560	75272	0.711553	46188	60298	0.765996	81023	88119	0.919473	64636	58101	1.11248	0.877374	0.179766	7.818e-06	0.01401	0.0001316	0.000829
1749	9617	11930	0.806119	14498	14594	0.993422	44633	47740	0.934918	475	1507	0.315196	0.762414	0.308241	8278	11930	0.693881	4874	6734	0.72379	41644	47740	0.872308	9386	8819	1.06429	0.838568	0.169508	12922	6734	1.91892	18405	14594	1.26113	20577	8819	2.33326	5445	1507	3.61314	2.28161	0.991388	0.06063	0.09969	0.1201	0.1197
1751	13381	17004	0.786932	24393	26238	0.929682	31767	37011	0.858312	21861	24236	0.902005	0.869233	0.0622381	16030	17004	0.942719	26454	33361	0.792962	36436	37011	0.984464	56732	49829	1.13853	0.96467	0.14211	23953	33361	0.717994	21002	26238	0.800442	54595	49829	1.09565	28315	24236	1.1683	0.945597	0.219838	9.508e-06	0.02348	0.0001646	0.0007434
1761	16708	31161	0.536183	15731	25008	0.629039	28187	26060	1.08162	21594	38120	0.566474	0.703329	0.25514	22036	31161	0.707166	29363	31610	0.928915	33059	26060	1.26857	44043	37436	1.17649	1.02029	0.253271	32776	31610	1.03689	38417	25008	1.53619	57422	37436	1.53387	48070	38120	1.26102	1.34199	0.240953	0.001736	0.1597	0.01248	0.002071
1776	4978	12283	0.405276	6899	22466	0.307086	1909	8233	0.231872	3717	20134	0.184613	0.282212	0.0963035	5169	12283	0.420826	16236	22181	0.731978	1936	8233	0.235151	13114	24849	0.527748	0.478926	0.207542	98513	22181	4.44132	94221	22466	4.19394	138447	24849	5.57153	142273	20134	7.06631	5.31827	1.31059	0.001114	0.2168	0.001213	0.005707
1780	15001	27793	0.53974	5226	13958	0.374409	14800	17329	0.85406	4256	11817	0.360159	0.532092	0.229599	20735	27793	0.746051	28873	25969	1.11183	22502	17329	1.29852	18885	18760	1.00666	1.04076	0.230582	76285	25969	2.93754	37484	13958	2.68549	71324	18760	3.80192	61629	11817	5.21528	3.66006	1.14173	0.1932	0.1491	0.3432	0.2908
1783	4432	6603	0.67121	1803	2981	0.604831	3961	7228	0.548008	1276	4434	0.287776	0.527956	0.167849	2718	6603	0.411631	4791	4515	1.06113	3573	7228	0.494328	7186	6702	1.07222	0.759826	0.35595	9521	4515	2.10875	5719	2981	1.91848	10155	6702	1.51522	14793	4434	3.33627	2.21968	0.784443	0.1862	0.1432	0.2453	0.3175
1793	21774	81356	0.267639	61529	105154	0.585132	6281	22619	0.277687	21669	63139	0.343195	0.368413	0.148313	62733	81356	0.771092	144129	121943	1.18194	29075	22619	1.28542	91647	83897	1.09238	1.08271	0.222214	311681	121943	2.55596	221130	105154	2.10292	270670	83897	3.22622	237009	63139	3.75377	2.90971	0.727705	0.02313	0.02971	0.1687	0.0404
1796	5383	18482	0.291256	2713	13177	0.205889	9551	24368	0.391948	1581	8887	0.1779	0.266749	0.0963908	10439	18482	0.56482	23538	26514	0.887757	21561	24368	0.884808	23627	23307	1.01373	0.837779	0.191638	61711	26514	2.32749	40308	13177	3.05897	82444	23307	3.53731	33637	8887	3.78497	3.17718	0.641625	0.003079	0.01958	0.01859	0.04209
1798	17580	34129	0.515104	29054	29660	0.979568	4827	15326	0.314955	1665	3456	0.481771	0.57285	0.284933	30609	34129	0.896862	4013	6032	0.665285	20799	15326	1.35711	39423	28854	1.36629	1.07139	0.348321	6539	6032	1.08405	23053	29660	0.777242	20172	28854	0.699106	10018	3456	2.89873	1.36478	1.03604	0.01387	0.1832	0.05913	0.01995
1804	12732	43887	0.290109	8003	34525	0.231803	5997	42645	0.140626	4723	27981	0.168793	0.207833	0.066795	21928	43887	0.499647	15417	18301	0.842413	36544	42645	0.856935	30189	36633	0.824093	0.755772	0.171278	44978	18301	2.45768	73994	34525	2.1432	116736	36633	3.18664	84438	27981	3.01769	2.7013	0.485276	0.0002365	0.003711	0.003865	0.1752
1806	71510	101936	0.701519	67977	88278	0.770033	26178	47443	0.551778	35279	41301	0.854192	0.719381	0.127997	56890	101936	0.558095	36214	49734	0.728154	37130	47443	0.782623	50684	59546	0.851174	0.730012	0.125176	38685	49734	0.777838	76109	88278	0.862151	54530	59546	0.915763	45825	41301	1.10954	0.916322	0.140765	3.162e-06	0.006277	0.000179	9.029e-05
1807	4903	15585	0.314597	2812	19021	0.147837	6816	28445	0.23962	2687	11064	0.24286	0.236229	0.0683381	7648	15585	0.490728	13413	15805	0.848655	22358	28445	0.786008	38134	44201	0.862741	0.747033	0.174094	55639	15805	3.52034	69675	19021	3.66306	166431	44201	3.76532	55904	11064	5.05278	4.00038	0.708762	0.0001199	0.009429	0.001906	0.0008472
1814	3074	9112	0.337357	2093	15629	0.133918	5177	21068	0.245728	1162	6800	0.170882	0.221971	0.0898922	4848	9112	0.532046	11482	13432	0.854824	18398	21068	0.873268	25400	28301	0.897495	0.789408	0.172462	39172	13432	2.91632	55428	15629	3.54648	104421	28301	3.68966	35189	6800	5.17485	3.83183	0.956296	0.0003159	0.00998	0.004054	0.001421
1816	3260	10077	0.323509	2179	10351	0.210511	2485	7160	0.347067	3249	11195	0.290219	0.292826	0.0596268	4558	10077	0.452317	33558	26026	1.2894	6582	7160	0.919274	10135	10684	0.948615	0.902402	0.343883	36855	26026	1.41608	28698	10351	2.77249	53269	10684	4.98587	82931	11195	7.40786	4.14557	2.62578	0.03375	0.02581	0.06878	0.2412
1825	366914	432150	0.849043	123918	128050	0.967731	97102	143853	0.675009	118753	117215	1.01312	0.876226	0.150931	204501	432150	0.473218	97346	153151	0.635621	98236	143853	0.682892	176697	179815	0.98266	0.693598	0.212603	81337	153151	0.53109	75220	128050	0.587427	115093	179815	0.640063	95427	117215	0.814119	0.643175	0.122342	2.955e-06	0.00392	0.0001316	0.0004423
1826	8301	16531	0.502147	4356	11678	0.373009	3010	8190	0.367521	4985	11179	0.445925	0.422151	0.0641976	8798	16531	0.532212	30145	23670	1.27355	4220	8190	0.515263	10051	13914	0.722366	0.760848	0.354464	63206	23670	2.6703	42556	11678	3.64412	68669	13914	4.93525	53791	11179	4.81179	4.01536	1.06888	0.01855	0.2272	0.005459	0.04369
1827	147880	173460	0.852531	20381	34115	0.59742	12443	36725	0.338816	16922	32688	0.517682	0.576612	0.213373	181010	173460	1.04353	28728	40865	0.702998	28294	36725	0.770429	33467	45834	0.730178	0.811783	0.156959	120703	40865	2.9537	102619	34115	3.00803	185982	45834	4.05773	127553	32688	3.90214	3.4804	0.580722	0.1767	0.1622	0.4299	0.1383
1829	4584	7396	0.619794	4221	6552	0.644231	4067	6593	0.616866	997	2881	0.34606	0.556738	0.140986	6286	7396	0.849919	4047	4591	0.881507	4671	6593	0.708479	10662	8858	1.20366	0.910891	0.209176	16422	4591	3.577	29460	6552	4.49634	41852	8858	4.72477	15026	2881	5.21555	4.50341	0.686642	0.03744	0.2155	0.07592	0.02486
1832	16304	40016	0.407437	18300	32393	0.564937	4537	21595	0.210095	18560	42269	0.439092	0.40539	0.146896	34010	40016	0.84991	39254	31423	1.24921	30633	21595	1.41852	45666	40328	1.13236	1.1625	0.239226	51579	31423	1.64144	46018	32393	1.42062	75242	40328	1.86575	129554	42269	3.06499	1.9982	0.734044	0.01027	0.03037	0.4785	0.002943
1833	8558	16050	0.533209	4490	12841	0.349661	7522	8874	0.847645	12054	25494	0.472817	0.550833	0.212104	12738	16050	0.793645	49202	40495	1.21501	10098	8874	1.13793	105838	79699	1.32797	1.11864	0.230291	116963	40495	2.88833	37625	12841	2.93007	383945	79699	4.81744	102246	25494	4.01059	3.66161	0.929308	0.1892	0.1274	0.3838	0.3429
1835	15761	24907	0.632794	8752	13643	0.641501	8667	19304	0.448974	40707	39104	1.04099	0.691066	0.249606	12392	24907	0.497531	29250	49369	0.592477	14133	19304	0.732128	42224	43358	0.973846	0.698995	0.207022	58738	49369	1.18977	21402	13643	1.56872	52529	43358	1.21152	67941	39104	1.73744	1.42686	0.270288	0.001968	0.03305	0.008502	0.01447
1836	5449	12289	0.443405	8943	22991	0.388978	1764	3362	0.524688	7249	11570	0.626534	0.495901	0.103412	12943	12289	1.05322	43192	34805	1.24097	5693	3362	1.69334	89604	50453	1.77599	1.44088	0.349418	90983	34805	2.61408	99856	22991	4.34326	287206	50453	5.69255	65643	11570	5.67355	4.58086	1.45539	0.01507	0.01835	0.06645	0.2897
1838	25070	36857	0.680196	18405	21297	0.864206	7817	14526	0.538139	13124	18600	0.705591	0.697033	0.133605	25495	36857	0.691727	19518	25394	0.768607	18270	14526	1.25774	33290	29465	1.12982	0.961974	0.274515	32186	25394	1.26746	25885	21297	1.21543	60809	29465	2.06377	37841	18600	2.03446	1.64528	0.466945	0.0006589	0.07598	0.002905	0.005778
1839	50571	127416	0.396897	47278	112423	0.420537	20315	67449	0.301191	30217	96395	0.313471	0.358024	0.059537	118876	127416	0.932975	86741	87613	0.990047	92359	67449	1.36932	122450	96545	1.26832	1.14016	0.211658	161686	87613	1.84546	195186	112423	1.73617	290660	96545	3.01062	264932	96395	2.7484	2.33516	0.639166	0.0013	0.004247	0.2929	0.009364
1842	4455	6791	0.656015	6841	18301	0.373805	3382	4630	0.730454	7710	14115	0.546227	0.576625	0.154947	5232	6791	0.770431	37404	28629	1.30651	5976	4630	1.29071	62180	34643	1.79488	1.29063	0.41838	95744	28629	3.3443	48249	18301	2.63641	206608	34643	5.96392	79878	14115	5.65909	4.40093	1.6589	0.1307	0.08612	0.2453	0.369
1850	3765	13500	0.278889	1654	18096	0.0914014	2262	12425	0.182052	1648	8347	0.197436	0.187445	0.0768446	5466	13500	0.404889	22206	27808	0.798547	8618	12425	0.693602	13003	20233	0.642663	0.634925	0.166525	98543	27808	3.54369	85213	18096	4.70894	145640	20233	7.19814	56665	8347	6.78867	5.55986	1.73041	0.0002025	0.01972	0.002522	0.001348
1855	32333	70424	0.459119	41363	80609	0.513131	9845	16756	0.587551	12646	18629	0.678834	0.559659	0.0953131	61521	70424	0.87358	59646	62483	0.954596	20886	16756	1.24648	166673	129764	1.28443	1.08977	0.206124	88733	62483	1.42011	179876	80609	2.23146	391590	129764	3.01771	85665	18629	4.59848	2.81694	1.355	0.1085	0.1413	0.3452	0.07906
1859	124596	218010	0.571515	100392	149247	0.672657	50162	108918	0.460548	110079	156064	0.705345	0.602516	0.110468	105584	218010	0.484308	106604	172280	0.618783	73617	108918	0.675894	124816	173919	0.717667	0.624163	0.101665	113340	172280	0.657883	107212	149247	0.718353	158811	173919	0.913132	160026	156064	1.02539	0.828689	0.17046	4.861e-06	0.008555	0.0002639	9.029e-05
1874	10193	16818	0.606077	12706	10633	1.19496	5253	8770	0.598974	6573	35983	0.18267	0.64567	0.416268	34070	16818	2.02581	24942	8261	3.01925	10907	8770	1.24367	28592	36387	0.785775	1.76862	0.978394	26836	8261	3.24852	30690	10633	2.8863	41596	36387	1.14316	76680	35983	2.13101	2.35224	0.930835	0.1161	0.122	0.4503	0.07852
1876	5284	8068	0.654933	5088	12549	0.405451	3800	17707	0.214604	3321	7956	0.417421	0.423102	0.180334	6388	8068	0.79177	37301	26826	1.39048	17859	17707	1.00858	16202	12376	1.30915	1.125	0.276275	53522	26826	1.99515	31710	12549	2.52689	43461	12376	3.51172	23103	7956	2.90385	2.7344	0.638351	0.03369	0.03366	0.3559	0.03108
1879	29963	35906	0.834484	7578	11881	0.637825	1928	5681	0.339377	1908	2811	0.678762	0.622612	0.206959	44903	35906	1.25057	23260	14056	1.65481	9431	5681	1.6601	21170	12836	1.64927	1.55369	0.202125	26319	14056	1.87244	25452	11881	2.14224	33513	12836	2.61086	9897	2811	3.52081	2.53659	0.723605	0.002074	0.03074	0.1274	0.0004534
1880	181120	232925	0.777589	140966	204286	0.690042	64393	143681	0.448166	113833	151513	0.751308	0.666777	0.150285	203351	232925	0.873032	212820	193805	1.09811	149215	143681	1.03852	243678	219629	1.1095	1.02979	0.109042	306072	193805	1.57928	316166	204286	1.54766	416468	219629	1.89623	310926	151513	2.05214	1.76883	0.24586	0.0001737	0.149	0.002667	0.0006202
1882	38416	59343	0.647355	10282	19122	0.537705	6298	55079	0.114345	4506	17546	0.256811	0.389054	0.24615	54441	59343	0.917395	29192	26682	1.09407	70667	55079	1.28301	22474	24796	0.906356	1.05021	0.177439	28124	26682	1.05404	20105	19122	1.05141	32236	24796	1.30005	31812	17546	1.81306	1.30464	0.358441	0.02036	0.065	0.3403	0.0009441
1884	36747	75823	0.484642	12579	47233	0.266318	4850	17299	0.280363	8363	31820	0.262822	0.323536	0.107671	54188	75823	0.714664	62692	69318	0.904412	22574	17299	1.30493	52858	61268	0.862734	0.946685	0.252328	116961	69318	1.68731	90830	47233	1.92302	147912	61268	2.41418	124045	31820	3.89833	2.48071	0.992402	0.01061	0.01363	0.1071	0.07969
1887	5096	11827	0.430878	4712	10085	0.467229	3756	8999	0.41738	2773	8226	0.337102	0.413147	0.0548938	6974	11827	0.589668	12306	7681	1.60214	3436	8999	0.38182	20620	19513	1.05673	0.907589	0.542262	29119	7681	3.79104	27853	10085	2.76182	86962	19513	4.45662	29841	8226	3.62764	3.65928	0.697505	0.1268	0.193	0.04138	0.1864
1900	30141	37128	0.811813	6075	25676	0.236602	1890	8649	0.218522	4525	20904	0.216466	0.370851	0.294114	36693	37128	0.988284	39342	40984	0.959936	9211	8649	1.06498	38023	40574	0.937127	0.987581	0.0556798	144906	40984	3.53567	103721	25676	4.03961	200295	40574	4.93654	107357	20904	5.13572	4.41188	0.753995	0.01064	0.04645	0.03202	0.03949
1901	32994	58665	0.562414	18892	42892	0.440455	31080	53294	0.58318	10217	17765	0.57512	0.540292	0.0671047	46945	58665	0.800222	34202	40784	0.838613	56814	53294	1.06605	41498	39787	1.043	0.936972	0.136966	46095	40784	1.13022	86581	42892	2.01858	77503	39787	1.94795	37662	17765	2.12001	1.80419	0.454828	0.002793	0.2212	0.01634	0.008093
1902	399580	688000	0.580785	178038	540750	0.329243	42477	178385	0.23812	172837	563680	0.306623	0.363692	0.149824	527516	688000	0.766738	849475	684823	1.24043	191233	178385	1.07202	345783	278448	1.24182	1.08025	0.223697	982077	684823	1.43406	1039373	540750	1.9221	605808	278448	2.17566	1295372	563680	2.29806	1.95747	0.382457	0.001585	0.009673	0.6558	0.0007351
1904	37419	45949	0.814359	26238	50967	0.514804	14264	18069	0.789418	9551	15434	0.618829	0.684352	0.142573	34306	45949	0.74661	20009	25764	0.776626	20771	18069	1.14954	27177	24993	1.08738	0.94004	0.207941	29660	25764	1.15122	64640	50967	1.26827	55785	24993	2.23202	29318	15434	1.89957	1.63777	0.514762	0.000801	0.07522	0.004505	0.006208
1906	34891	49334	0.70724	31608	35986	0.878342	43380	64087	0.676892	44941	67749	0.663346	0.731455	0.0996293	31058	49334	0.629546	52197	55592	0.93893	48636	64087	0.758906	56538	50970	1.10924	0.859156	0.209505	53996	55592	0.971291	27860	35986	0.77419	72893	50970	1.43012	91443	67749	1.34973	1.13133	0.310984	3.82e-05	0.01497	0.0007613	0.001411
1910	56242	84556	0.665145	42437	58615	0.723996	46896	65113	0.720225	18165	47803	0.379997	0.622341	0.163786	54123	84556	0.640085	40512	50931	0.795429	50339	65113	0.773102	61479	67393	0.912246	0.780216	0.111581	72960	50931	1.43253	77633	58615	1.32446	132242	67393	1.96225	70236	47803	1.46928	1.54713	0.283492	0.003252	0.0674	0.01594	0.007815
1918	13685	24814	0.551503	5106	5242	0.974056	12605	9900	1.27323	10692	53770	0.198847	0.74941	0.471573	16242	24814	0.65455	28188	19556	1.4414	15614	9900	1.57717	19565	21563	0.907341	1.14512	0.436519	24123	19556	1.23353	12033	5242	2.2955	63654	21563	2.952	103930	53770	1.93286	2.10347	0.717118	0.135	0.2246	0.2808	0.04139
1919	13316	25163	0.52919	9384	11695	0.802394	15614	105195	0.148429	2984	14335	0.208162	0.422044	0.303731	24523	25163	0.974566	21469	20742	1.03505	127308	105195	1.21021	19519	22557	0.865319	1.02129	0.144211	23809	20742	1.14786	14525	11695	1.24198	41670	22557	1.84732	26391	14335	1.84102	1.51955	0.376815	0.04603	0.08623	0.4347	0.002917
1926	24646	33733	0.73062	26522	40678	0.651999	18637	44128	0.42234	16796	55743	0.301311	0.526567	0.199143	32887	33733	0.974921	29370	18213	1.61258	42241	44128	0.957238	43118	40530	1.06385	1.15215	0.310482	40231	18213	2.20892	46657	40678	1.14698	107671	40530	2.65658	92232	55743	1.65459	1.91677	0.656752	0.0312	0.09834	0.1794	0.0285
1928	19202	32712	0.587002	5612	23013	0.243862	2215	7669	0.288825	3327	17168	0.193791	0.32837	0.176736	22656	32712	0.69259	22844	21883	1.04392	10521	7669	1.37189	15405	21305	0.72307	0.957865	0.318496	90319	21883	4.12736	96986	23013	4.2144	104014	21305	4.88214	108001	17168	6.29083	4.87868	0.999989	0.002835	0.03783	0.007229	0.0261
1931	4552	7579	0.600607	3959	13414	0.295139	4639	15170	0.305801	3412	11357	0.300431	0.375495	0.150138	6482	7579	0.855258	38993	32247	1.2092	17326	15170	1.14212	16230	20683	0.784702	0.99782	0.209162	45160	32247	1.40044	46327	13414	3.45363	68856	20683	3.32911	44535	11357	3.92137	3.02614	1.11338	0.05858	0.02971	0.1947	0.2482
1935	2313	7283	0.317589	1284	3782	0.339503	1740	7746	0.224632	598	1180	0.50678	0.347126	0.117508	3160	7283	0.433887	4208	6284	0.669637	7275	7746	0.939194	8555	10534	0.812132	0.713713	0.216621	13319	6284	2.11951	9866	3782	2.60867	29951	10534	2.84327	6049	1180	5.12627	3.17443	1.3357	0.04685	0.1295	0.08356	0.07174
1939	66983	128830	0.519933	53518	175847	0.304344	13974	80089	0.174481	26117	76839	0.339893	0.334663	0.142513	104972	128830	0.81481	218486	167923	1.30111	85983	80089	1.07359	113151	88353	1.28067	1.11755	0.226484	342794	167923	2.04138	422949	175847	2.40521	219402	88353	2.48324	277469	76839	3.61104	2.63522	0.67845	0.004087	0.01192	0.1072	0.002917
1946	11608	46083	0.251893	4788	13875	0.345081	5454	9240	0.59026	5014	18541	0.270428	0.364415	0.155857	30673	46083	0.665603	11215	6991	1.60421	7205	9240	0.779762	26184	15725	1.66512	1.17867	0.529175	14341	6991	2.05135	31616	13875	2.27863	57958	15725	3.68572	56586	18541	3.05194	2.76691	0.747418	0.05782	0.05	0.2534	0.1227
1951	4540	8561	0.530312	1780	4869	0.365578	3461	13198	0.262237	4634	30345	0.15271	0.327709	0.160617	10667	8561	1.246	14848	14336	1.03571	13803	13198	1.04584	12953	15050	0.860664	1.04705	0.157533	28210	14336	1.96777	9434	4869	1.93756	34760	15050	2.30963	75911	30345	2.5016	2.17914	0.273278	0.02741	0.03512	0.3065	0.03713
1953	11171	33320	0.335264	7821	56044	0.139551	5460	42650	0.128019	11711	84607	0.138416	0.185313	0.100102	17918	33320	0.537755	28926	32201	0.898295	35623	42650	0.83524	101145	99262	1.01897	0.822565	0.204603	127329	32201	3.95419	243385	56044	4.34275	284972	99262	2.87091	423085	84607	5.00059	4.04211	0.892284	0.0002823	0.004957	0.003792	0.03181
1956	4115	10688	0.385011	6500	16357	0.397383	2144	13358	0.160503	3295	19850	0.165995	0.277223	0.131722	12306	10688	1.15138	33425	21355	1.56521	15998	13358	1.19763	23960	21308	1.12446	1.25967	0.20592	53436	21355	2.50227	34807	16357	2.12796	75199	21308	3.52914	51620	19850	2.6005	2.68997	0.595345	0.00399	0.009673	0.07202	0.03116
1960	125095	253450	0.493569	98194	297591	0.329963	41953	195746	0.214324	110051	302374	0.363957	0.350453	0.114914	215681	253450	0.85098	447102	352470	1.26848	295495	195746	1.50958	659208	416958	1.58099	1.30251	0.329378	667660	352470	1.89423	611080	297591	2.05342	1343259	416958	3.22157	850470	302374	2.81264	2.49547	0.628414	0.000979	0.00461	0.1652	0.003641
1962	15267	40139	0.380353	29797	46040	0.647198	70061	224347	0.312289	25176	72389	0.347788	0.421907	0.152745	26973	40139	0.67199	63690	52951	1.20281	319889	224347	1.42587	258960	172659	1.49983	1.20013	0.374041	151782	52951	2.86646	146144	46040	3.17428	413653	172659	2.39578	282371	72389	3.90074	3.08432	0.631451	0.03488	0.03178	0.2162	0.1012
1965	75374	136499	0.552195	31857	123860	0.257202	56904	195880	0.290504	69573	263921	0.263613	0.340878	0.141614	119824	136499	0.877838	171848	113032	1.52035	216553	195880	1.10554	239059	160064	1.49352	1.24931	0.311856	180322	113032	1.59532	314624	123860	2.54016	392365	160064	2.4513	730819	263921	2.76908	2.33896	0.51352	0.001405	0.005583	0.2117	0.004172
1968	18431	34910	0.527958	17947	28404	0.631848	34066	88888	0.383246	42389	90174	0.47008	0.503283	0.104322	17577	34910	0.503495	148317	104228	1.42301	158623	88888	1.78453	66638	40599	1.64137	1.3381	0.575918	161108	104228	1.54573	92671	28404	3.2626	147086	40599	3.6229	225345	90174	2.499	2.73256	0.91956	0.09469	0.07665	0.5509	0.1059
1969	45634	51269	0.89009	20608	58395	0.352907	19214	83196	0.230949	15421	44733	0.344734	0.45467	0.295569	58906	51269	1.14896	35085	22426	1.56448	132949	83196	1.59802	87995	51151	1.7203	1.50794	0.248512	54304	22426	2.42148	179124	58395	3.06745	142337	51151	2.78268	220713	44733	4.93401	3.30141	1.12004	0.01061	0.01818	0.2228	0.005404
1970	790516	1403606	0.563204	424091	1464747	0.289532	280608	964187	0.291031	564816	1681951	0.33581	0.369894	0.130649	1175678	1403606	0.837613	2040933	1498515	1.36197	1278836	964187	1.32634	1216246	917382	1.32578	1.21292	0.25078	2506448	1498515	1.67262	3184069	1464747	2.1738	2248717	917382	2.45123	5037111	1681951	2.9948	2.32311	0.551669	0.0003765	0.003892	0.309	0.0006331
1971	7350	7799	0.942429	8381	25719	0.325868	8162	22042	0.370293	6265	21668	0.289136	0.481931	0.308786	11538	7799	1.47942	32093	26736	1.20037	37807	22042	1.71523	34975	21995	1.59013	1.49629	0.219541	29677	26736	1.11	53744	25719	2.08966	73428	21995	3.3384	79590	21668	3.67316	2.5528	1.17877	0.02246	0.02875	0.636	0.02159
1978	12997	34135	0.380753	36486	50291	0.725498	21074	74830	0.281625	18609	50113	0.371341	0.439804	0.195632	18227	34135	0.533968	27377	15644	1.75	107046	74830	1.43052	110701	79699	1.38899	1.27587	0.520234	31501	15644	2.01362	131507	50291	2.61492	213134	79699	2.67424	239481	50113	4.77882	3.0204	1.20967	0.07687	0.05835	0.3633	0.1183
1979	67691	120295	0.562708	29535	48918	0.603765	47174	217640	0.216752	28580	89423	0.319605	0.425708	0.187433	82097	120295	0.682464	68152	79492	0.857344	227913	217640	1.0472	183060	186419	0.981981	0.892248	0.16051	141397	79492	1.77876	172549	48918	3.52731	591995	186419	3.17562	205167	89423	2.29434	2.69401	0.800782	0.191	0.1004	0.475	0.2515
1981	8613	29609	0.290891	3228	26773	0.120569	6903	45107	0.153036	3890	18439	0.210966	0.193866	0.0747124	21499	29609	0.726097	10773	10337	1.04218	73156	45107	1.62183	38712	29019	1.33402	1.18103	0.384689	35045	10337	3.39025	80295	26773	2.9991	112577	29019	3.87942	92375	18439	5.00976	3.81963	0.871325	0.000119	0.00311	0.001815	0.3853
1990	2743	11155	0.245899	5579	9048	0.6166	4461	22608	0.19732	8809	37938	0.232195	0.323003	0.196797	3998	11155	0.358404	30164	36011	0.837633	36096	22608	1.5966	72259	76613	0.943169	0.933952	0.509812	119952	36011	3.33098	32979	9048	3.64489	190753	76613	2.48983	181452	37938	4.78286	3.56214	0.948734	0.05308	0.08755	0.06805	0.2042
2007	61092	99109	0.616412	51857	165796	0.312776	31555	189994	0.166084	28900	109576	0.263744	0.339754	0.194256	79392	99109	0.801057	199743	182519	1.09437	265427	189994	1.39703	154377	128363	1.20266	1.12378	0.248932	486546	182519	2.66573	469683	165796	2.8329	476353	128363	3.71098	681589	109576	6.22024	3.85746	1.64054	0.007104	0.01889	0.04065	0.3757
2009	121506	157962	0.76921	45214	109763	0.411924	31612	124375	0.254167	19617	57444	0.341498	0.4442	0.226078	170834	157962	1.08149	79037	58781	1.3446	225472	124375	1.81284	119853	76567	1.56533	1.45107	0.311908	129836	58781	2.20881	255091	109763	2.32402	296974	76567	3.87862	271494	57444	4.72624	3.28442	1.22627	0.008947	0.01401	0.2117	0.01887
2014	256229	422918	0.60586	76247	219680	0.347082	147828	471281	0.313673	138494	398109	0.34788	0.403624	0.135763	444704	422918	1.05151	1564573	982081	1.59312	838365	471281	1.77891	854933	501451	1.70492	1.53211	0.329376	2042271	982081	2.07953	599902	219680	2.7308	1588586	501451	3.16798	1434061	398109	3.60218	2.89512	0.649761	0.0001205	0.002341	0.07592	0.0007791
2019	7546	11711	0.644351	10906	13953	0.781624	4070	10565	0.385234	8639	22163	0.389794	0.550251	0.1961	12224	11711	1.0438	21196	16943	1.25102	14368	10565	1.35996	52572	41553	1.26518	1.22999	0.133214	42303	16943	2.49678	39624	13953	2.83982	112851	41553	2.71583	99242	22163	4.47782	3.13256	0.907984	0.06077	0.05844	0.6374	0.01954
2022	5641	13970	0.403794	6769	26552	0.254934	12859	56478	0.227682	5937	23104	0.256968	0.285844	0.0797585	8078	13970	0.578239	26026	25257	1.03045	79689	56478	1.41097	80736	70738	1.14134	1.04025	0.34699	63918	25257	2.5307	72949	26552	2.7474	224816	70738	3.17815	121361	23104	5.25281	3.42727	1.24642	0.0006946	0.005153	0.003001	0.3855
2023	4268	9407	0.453705	21437	54838	0.390915	8078	30677	0.263324	8942	31311	0.285587	0.348383	0.0895917	6651	9407	0.707027	84579	69948	1.20917	49071	30677	1.5996	47701	37098	1.28581	1.2004	0.369753	109345	69948	1.56323	135027	54838	2.46229	113701	37098	3.06488	122419	31311	3.90978	2.75004	0.989179	0.003613	0.005583	0.1006	0.03921
2024	456297	701318	0.650628	209394	632930	0.330833	141549	595368	0.23775	130016	336915	0.385901	0.401278	0.177121	714120	701318	1.01825	374178	273165	1.36979	1085892	595368	1.8239	615777	335838	1.83355	1.51137	0.393568	595923	273165	2.18155	1553794	632930	2.45492	1122234	335838	3.34159	1356122	336915	4.02512	3.0008	0.843508	0.001717	0.007465	0.1293	0.003214
2026	18169	77974	0.233014	55331	138228	0.400288	29216	128721	0.226972	83571	437543	0.191001	0.262818	0.093504	35602	77974	0.456588	94806	102423	0.925632	163797	128721	1.2725	356508	310767	1.14719	0.950476	0.359136	284327	102423	2.77601	430798	138228	3.11658	756720	310767	2.43501	1135708	437543	2.59565	2.73081	0.292475	0.01334	0.02094	0.04609	0.303
2027	56498	109493	0.515996	27940	78641	0.355285	36879	98130	0.375818	31675	96427	0.328487	0.393897	0.0836749	108456	109493	0.990529	196799	124886	1.57583	178327	98130	1.81725	127013	76730	1.65532	1.50973	0.360419	257268	124886	2.06002	172190	78641	2.18957	274139	76730	3.57277	354227	96427	3.67353	2.87397	0.867665	0.0001489	0.001308	0.08071	0.003206
2032	376871	942280	0.399956	216758	839181	0.258297	102983	619217	0.166312	464946	1778041	0.261493	0.271515	0.0963329	691925	942280	0.734309	1171712	1039745	1.12692	893785	619217	1.44341	2191970	1555946	1.40877	1.17835	0.328211	1944131	1039745	1.86982	1523411	839181	1.81535	4162839	1555946	2.67544	4313278	1778041	2.42586	2.19662	0.421894	0.0004919	0.003622	0.05761	0.003794
2045	2537064	5720926	0.443471	1638820	5801980	0.282459	702605	2810784	0.249968	1630859	5383755	0.302922	0.319705	0.0853429	4604130	5720926	0.804788	3466493	2852540	1.21523	3836196	2810784	1.36481	4685471	3992646	1.17353	1.13959	0.237831	4918573	2852540	1.72428	11863677	5801980	2.04476	9557431	3992646	2.39376	14664979	5383755	2.72393	2.22168	0.432271	4.52e-05	0.001709	0.0448	0.0007434
2046	74514	170567	0.436861	324283	372430	0.870722	74818	237645	0.314831	36853	146893	0.250883	0.468324	0.279138	152359	170567	0.89325	70435	50022	1.40808	423139	237645	1.78055	350230	227120	1.54205	1.40598	0.374929	80825	50022	1.61579	1074427	372430	2.88491	740556	227120	3.26064	382070	146893	2.60101	2.59059	0.703783	0.03487	0.03934	0.6163	0.01249
2049	8429	25284	0.333373	23933	82095	0.291528	33689	120767	0.278959	27231	108260	0.251533	0.288848	0.0340579	19486	25284	0.770685	61164	54078	1.13103	178885	120767	1.48124	176612	156699	1.12708	1.12751	0.290093	137177	54078	2.53665	221536	82095	2.69853	330754	156699	2.11076	332714	108260	3.07329	2.60481	0.398742	0.0004146	0.001621	0.01421	0.03546
2053	65309	147773	0.441955	52398	145499	0.360126	192008	639393	0.300297	51191	169793	0.301491	0.350967	0.0667783	133312	147773	0.90214	99515	64439	1.54433	1099495	639393	1.71959	1035693	840133	1.23277	1.34971	0.359945	136703	64439	2.12143	354004	145499	2.43303	1914591	840133	2.27891	497871	169793	2.93222	2.4414	0.351074	0.000147	0.002341	0.03819	0.003665
2063	38676	68476	0.564811	38173	131237	0.290871	23267	138094	0.168487	20993	84446	0.248597	0.318191	0.172068	51030	68476	0.745225	112511	105402	1.06745	174280	138094	1.26204	134433	117102	1.148	1.05568	0.221832	294543	105402	2.79447	391778	131237	2.98527	408877	117102	3.49163	468165	84446	5.54396	3.70383	1.26153	0.00332	0.0148	0.02312	0.2925
2064	93305	144109	0.647461	52277	128698	0.406199	95382	300696	0.317204	97015	252896	0.383616	0.43862	0.14426	137626	144109	0.955013	727371	450036	1.61625	477115	300696	1.5867	433681	310147	1.39831	1.38907	0.305047	979449	450036	2.17638	305924	128698	2.37707	844946	310147	2.72434	841238	252896	3.32642	2.65105	0.503942	0.0003467	0.00461	0.3596	0.0007315
2065	3561	17066	0.20866	8982	17963	0.500028	6135	7962	0.770535	1844	3494	0.527762	0.501746	0.230092	8599	17066	0.503867	5757	2326	2.47506	6071	7962	0.762497	12969	10156	1.27698	1.2546	0.874795	8800	2326	3.78332	37840	17963	2.10655	26637	10156	2.62278	18837	3494	5.39124	3.47597	1.4567	0.2509	0.1587	0.4597	0.3458
2072	19525	55854	0.349572	30671	100894	0.303992	15256	72078	0.21166	27002	145714	0.185308	0.262633	0.0771285	34496	55854	0.61761	67265	63183	1.06461	85012	72078	1.17944	198032	185704	1.06639	0.982011	0.248803	210033	63183	3.3242	278614	100894	2.76145	458816	185704	2.47068	429668	145714	2.94871	2.87626	0.357571	0.001734	0.004023	0.01868	0.2413
2076	187379	323257	0.57966	123519	347224	0.355733	96033	382763	0.250894	76294	202458	0.376839	0.390781	0.137436	278668	323257	0.862063	277338	199990	1.38676	625366	382763	1.63382	418974	282580	1.48267	1.34133	0.335305	460242	199990	2.30133	894689	347224	2.57669	870049	282580	3.07895	739256	202458	3.6514	2.90209	0.594293	0.0007919	0.005554	0.07006	0.001911
2078	91435	165553	0.5523	51994	148096	0.351083	31017	139641	0.22212	54233	150361	0.360685	0.371547	0.13606	142185	165553	0.858849	142665	119074	1.19812	231902	139641	1.6607	152603	110306	1.38345	1.27528	0.336462	237287	119074	1.99277	333239	148096	2.25016	275582	110306	2.49834	476693	150361	3.17032	2.4779	0.505664	0.001574	0.008541	0.2095	0.002249
2079	180088	427273	0.421482	130138	447758	0.290644	56077	311113	0.180246	209202	690870	0.30281	0.298795	0.0986382	307672	427273	0.720083	690851	586620	1.17768	430944	311113	1.38517	1103762	838168	1.31687	1.14995	0.299303	1174923	586620	2.00287	901910	447758	2.01428	2301744	838168	2.74616	1862107	690870	2.69531	2.36465	0.411716	0.000662	0.004557	0.05809	0.00321
2081	9339	14605	0.639439	6517	16537	0.394086	18700	70880	0.263826	10421	54142	0.192475	0.372457	0.196588	13122	14605	0.898459	27537	21265	1.29494	89838	70880	1.26747	101005	81449	1.2401	1.17524	0.185876	56769	21265	2.6696	37348	16537	2.25845	163846	81449	2.01164	90858	54142	1.67814	2.15446	0.417715	0.02388	0.02067	0.5544	0.02581
2082	38154	54767	0.69666	34866	81798	0.426245	39617	115910	0.341791	26428	83232	0.317522	0.445555	0.173768	46970	54767	0.857633	142890	91217	1.56648	180927	115910	1.56093	70299	57311	1.22662	1.30292	0.336717	192172	91217	2.10676	176847	81798	2.162	120975	57311	2.11085	190004	83232	2.28282	2.16561	0.0820862	0.003015	0.01411	0.4328	0.003413
2086	31141	49394	0.630461	31998	60646	0.527619	41157	118013	0.34875	18696	60076	0.311206	0.454509	0.150582	46246	49394	0.936268	84607	53235	1.58931	174450	118013	1.47823	100111	83242	1.20265	1.30161	0.292822	115037	53235	2.16093	135171	60646	2.22885	162675	83242	1.95424	134111	60076	2.23236	2.14409	0.130769	0.003707	0.01532	0.3678	0.004215
2090	43050	104484	0.412025	37528	138283	0.271385	39343	244658	0.160808	28175	84378	0.333914	0.294533	0.106103	74554	104484	0.713545	97395	86530	1.12556	291755	244658	1.1925	191635	140123	1.36762	1.09981	0.276995	174530	86530	2.01699	340215	138283	2.46028	428974	140123	3.06141	319934	84378	3.79168	2.83259	0.769421	0.001496	0.0073	0.03176	0.01387
2095	7587	18716	0.405375	13834	40260	0.343616	20283	81019	0.250349	14740	60957	0.24181	0.310288	0.0783886	12400	18716	0.662535	17441	14551	1.19861	106884	81019	1.31925	113086	99506	1.13647	1.07922	0.287965	40025	14551	2.75067	104381	40260	2.59267	208870	99506	2.09907	153539	60957	2.51881	2.49031	0.278177	0.003408	0.003711	0.08181	0.05506
2096	1163990	2425577	0.479882	693282	2281411	0.303883	288551	1164433	0.247804	629859	2057668	0.306103	0.334418	0.100658	1975530	2425577	0.814458	1711585	1377657	1.24239	1557268	1164433	1.33736	2125863	1926617	1.10342	1.12441	0.227873	2555300	1377657	1.85482	4996175	2281411	2.18995	4567492	1926617	2.37073	5635068	2057668	2.73857	2.28852	0.368384	0.0002143	0.00311	0.07739	0.001342
2097	10838	18471	0.586758	6550	22232	0.29462	5967	29949	0.199239	13990	42399	0.329961	0.352644	0.165553	9232	18471	0.499811	24021	23551	1.01996	26646	29949	0.889713	53709	44941	1.1951	0.901145	0.295368	15609	23551	0.662774	27450	22232	1.23471	99359	44941	2.21088	117919	42399	2.78117	1.72238	0.952236	0.04636	0.04414	0.4215	0.04246
2098	6669	9531	0.699717	4116	11366	0.362133	2987	15156	0.197084	4062	7505	0.541239	0.450043	0.217846	8481	9531	0.889833	13735	11313	1.21409	17199	15156	1.1348	31650	26632	1.18842	1.10679	0.148359	17559	11313	1.55211	22512	11366	1.98064	71929	26632	2.70085	23145	7505	3.08394	2.32939	0.691164	0.04116	0.05504	0.6531	0.002753
2099	3075	8121	0.378648	4064	15251	0.266474	9672	48206	0.200639	4040	17529	0.230475	0.269059	0.0778598	4869	8121	0.599557	39504	41041	0.96255	56963	48206	1.18166	52893	49216	1.07471	0.954619	0.253049	118430	41041	2.88565	51695	15251	3.38961	177445	49216	3.60543	76345	17529	4.35535	3.55901	0.610581	5.707e-05	0.00311	0.0007561	0.07406
2126	7903	17473	0.452298	8456	36104	0.234212	8502	52350	0.162407	9847	46753	0.210618	0.264884	0.128467	15547	17473	0.889773	87536	55232	1.58488	78563	52350	1.50073	68020	50701	1.34159	1.32924	0.309861	150597	55232	2.72663	89894	36104	2.48986	167689	50701	3.30741	176546	46753	3.77614	3.07501	0.580048	0.0002776	0.003478	0.01088	0.005598
2128	15413	62991	0.244686	7959	52461	0.151713	4237	44822	0.0945295	10452	62409	0.167476	0.164601	0.0619084	45216	62991	0.717817	71306	60489	1.17883	61807	44822	1.37894	96728	73104	1.32316	1.14969	0.300006	167220	60489	2.76447	135962	52461	2.59168	254232	73104	3.47768	244327	62409	3.91493	3.18719	0.618417	3.149e-05	0.001709	0.001485	0.05357
2135	4697	19354	0.242689	4090	23869	0.171352	1935	6829	0.28335	992	2964	0.334683	0.258019	0.068957	15140	19354	0.782267	5299	4926	1.07572	9242	6829	1.35335	32242	31216	1.03287	1.06105	0.233928	8951	4926	1.81709	66729	23869	2.79563	75336	31216	2.41338	7263	2964	2.4504	2.36913	0.40629	0.002498	0.007043	0.06418	0.02416
2137	50464	328691	0.15353	25070	257138	0.0974963	16315	144970	0.112541	25470	232297	0.109644	0.118303	0.0243725	258469	328691	0.786359	207747	155088	1.33954	193420	144970	1.33421	211898	189748	1.11673	1.14421	0.260171	433090	155088	2.79254	705903	257138	2.74523	637251	189748	3.35841	905035	232297	3.89603	3.19805	0.54233	1.127e-06	0.000274	0.0001316	0.04685
2140	2939	6785	0.433161	2428	13500	0.179852	1663	9967	0.166851	5712	14995	0.380927	0.290198	0.136701	3692	6785	0.544141	24644	21060	1.17018	8233	9967	0.826026	23343	20395	1.14455	0.921223	0.296145	52863	21060	2.51011	36615	13500	2.71222	63810	20395	3.12871	77687	14995	5.18086	3.38298	1.22595	0.008035	0.02772	0.03033	0.2166
2147	6066	9838	0.616589	1762	2101	0.838648	3142	15802	0.198836	2136	7305	0.292402	0.486619	0.295159	7198	9838	0.731653	15578	11518	1.35249	26832	15802	1.69801	6751	7869	0.857923	1.16002	0.447676	23377	11518	2.02961	5316	2101	2.53022	9517	7869	1.20943	14696	7305	2.01177	1.94526	0.54625	0.08752	0.1023	0.4597	0.04246
2152	44898	114987	0.390462	20205	63503	0.318174	18466	44063	0.419082	12365	86733	0.142564	0.31757	0.124158	125140	114987	1.0883	108590	67569	1.6071	87210	44063	1.97921	169185	72177	2.34403	1.75466	0.53653	102892	67569	1.52277	142622	63503	2.24591	170308	72177	2.35959	157598	86733	1.81705	1.98633	0.387405	0.00185	0.008251	0.4719	0.001819
2177	7083	40551	0.174669	8496	46202	0.183888	3338	22703	0.147029	4936	38489	0.128244	0.158458	0.0255145	24418	40551	0.602155	31491	25424	1.23863	28913	22703	1.27353	32709	30431	1.07486	1.04729	0.30914	69052	25424	2.71602	152838	46202	3.30804	128487	30431	4.22224	166309	38489	4.32095	3.64181	0.767382	6.546e-06	0.001095	0.0001646	0.2409
2227	8449	17318	0.487874	2816	11298	0.249248	1443	5232	0.275803	6103	18064	0.337854	0.337695	0.106782	23799	17318	1.37423	34174	32626	1.04745	3880	5232	0.74159	17688	10738	1.64723	1.20263	0.393175	61053	32626	1.8713	19466	11298	1.72296	35239	10738	3.28171	41211	18064	2.28139	2.28934	0.702473	0.01872	0.02454	0.2954	0.05952
2255	8769	63888	0.137256	1917	2673	0.717172	6397	44545	0.143608	5943	59827	0.0993364	0.274343	0.295866	26988	63888	0.422427	96625	75437	1.28087	22479	44545	0.504636	122994	72265	1.70199	0.97748	0.618768	163125	75437	2.1624	8378	2673	3.13431	206689	72265	2.86015	157709	59827	2.63608	2.69824	0.411241	0.0636	0.06837	0.1326	0.3695
2256	12595	85045	0.148098	7240	15842	0.457013	14852	12992	1.14317	1470	7198	0.204223	0.488125	0.456897	42083	85045	0.494832	19184	12623	1.51977	11403	12992	0.877694	28495	16854	1.6907	1.14575	0.557495	37781	12623	2.99303	36125	15842	2.28033	96907	16854	5.74979	30831	7198	4.28327	3.82661	1.52676	0.1685	0.1295	0.3022	0.3426
2284	7605	40740	0.186672	31686	40291	0.786429	5480	15439	0.354945	4254	20344	0.209103	0.384287	0.27828	36078	40740	0.885567	24010	16121	1.48936	35793	15439	2.31835	42339	18904	2.23968	1.73324	0.677462	32502	16121	2.01613	128839	40291	3.19771	58200	18904	3.07871	58945	20344	2.89741	2.79749	0.535343	0.0209	0.02932	0.3045	0.01371
2287	31651	178025	0.17779	17916	102967	0.173997	6889	13078	0.526763	12331	148923	0.0828012	0.240338	0.195934	196928	178025	1.10618	151874	111191	1.36588	23108	13078	1.76694	251993	123505	2.04035	1.56984	0.41505	217818	111191	1.95895	233893	102967	2.27153	382075	123505	3.0936	404716	148923	2.71762	2.51043	0.498067	0.005561	0.01411	0.1186	0.001819
2298	2335	4928	0.473823	1959	7389	0.265124	5862	5782	1.01384	465	1450	0.32069	0.518368	0.341898	6057	4928	1.2291	9458	4352	2.17325	10782	5782	1.86475	10339	4369	2.36645	1.90839	0.497764	14626	4352	3.36075	30347	7389	4.10705	20813	4369	4.76379	7363	1450	5.07793	4.32738	0.760853	0.02019	0.02982	0.1776	0.003898
2342	16384	57869	0.283122	15899	27599	0.576072	8330	31568	0.263875	8349	41665	0.200384	0.330863	0.167251	43812	57869	0.757089	33360	29664	1.1246	40200	31568	1.27344	62642	39378	1.59079	1.18648	0.346041	61732	29664	2.08104	79138	27599	2.86742	131441	39378	3.33793	118804	41665	2.85141	2.78445	0.520414	0.01309	0.02067	0.1377	0.03108
2350	26646	80580	0.330678	21348	49411	0.43205	8577	24394	0.351603	13191	52443	0.25153	0.341465	0.0741911	62748	80580	0.778704	47415	51863	0.914236	43597	24394	1.7872	119612	76061	1.57258	1.26318	0.492208	76758	51863	1.48001	101344	49411	2.05104	222688	76061	2.92776	246429	52443	4.69899	2.78945	1.40539	0.01582	0.0148	0.2149	0.06921
2359	22333	63794	0.35008	8404	31672	0.265345	6341	18458	0.343537	8135	45299	0.179585	0.284636	0.079917	46326	63794	0.726181	34339	31895	1.07663	24099	18458	1.30561	52330	33933	1.54216	1.16264	0.347548	47565	31895	1.4913	63515	31672	2.0054	83349	33933	2.45628	134133	45299	2.96106	2.22851	0.627632	0.001405	0.00635	0.1175	0.004653
2363	40978	133193	0.307659	44299	147130	0.301087	26458	80227	0.329789	8932	48133	0.185569	0.281026	0.0648116	116027	133193	0.871119	143873	114718	1.25414	115050	80227	1.43406	232769	142054	1.6386	1.29948	0.325913	216931	114718	1.89099	395336	147130	2.68698	431047	142054	3.03439	144925	48133	3.01093	2.65582	0.533962	0.000406	0.003284	0.03136	0.003987
2364	25137	63751	0.3943	19099	65300	0.292481	9859	24401	0.404041	5555	32870	0.168999	0.314955	0.109605	54194	63751	0.850089	41345	45644	0.905815	31359	24401	1.28515	120791	72124	1.67477	1.17896	0.382913	94094	45644	2.06148	178192	65300	2.72882	257221	72124	3.56637	107585	32870	3.27305	2.90743	0.662173	0.008287	0.01707	0.07194	0.06811
2373	2605	5504	0.473292	5575	12016	0.463965	1628	5795	0.280932	2141	5660	0.378269	0.399114	0.0896467	2937	5504	0.533612	7930	8067	0.983017	5304	5795	0.915272	4825	4116	1.17225	0.901039	0.268007	24416	8067	3.02665	31996	12016	2.66278	15475	4116	3.75972	23960	5660	4.23322	3.42059	0.708244	0.008681	0.04309	0.01634	0.09016
2375	5177	25776	0.200846	15786	27373	0.5767	5465	30956	0.176541	3812	33892	0.112475	0.26664	0.21004	15413	25776	0.597959	26149	27498	0.950942	33129	30956	1.0702	40582	31840	1.27456	0.973414	0.283741	46664	27498	1.697	72560	27373	2.65079	76446	31840	2.40094	72098	33892	2.12729	2.219	0.408429	0.02988	0.03366	0.1953	0.04082
2383	13909	31681	0.439033	6782	16763	0.404582	8196	20534	0.399143	6560	22623	0.28997	0.383182	0.0646024	31788	31681	1.00338	40989	38412	1.06709	29408	20534	1.43216	49289	27798	1.77311	1.31894	0.356885	62354	38412	1.62329	42170	16763	2.51566	71187	27798	2.56087	63548	22623	2.809	2.37721	0.518886	0.001145	0.005595	0.4268	0.005933
2386	47035	45804	1.02688	992	13250	0.0748679	3102	14162	0.219037	1645	3709	0.443516	0.441074	0.418958	63694	45804	1.39058	9345	13929	0.670902	6342	14162	0.447818	14181	15951	0.889035	0.849583	0.403143	59427	13929	4.26642	84358	13250	6.36664	80715	15951	5.06018	37755	3709	10.1793	6.46814	2.62125	0.04718	0.1548	0.07592	0.04246
2392	26348	105506	0.24973	21731	104445	0.208062	11870	55534	0.213743	11410	84930	0.134346	0.20147	0.0484036	72069	105506	0.68308	115861	117607	0.985154	63121	55534	1.13662	269923	253453	1.06498	0.967459	0.199425	324911	117607	2.76268	353788	104445	3.38731	1109502	253453	4.37755	414328	84930	4.87846	3.8515	0.954353	2.679e-05	0.002226	0.0009196	0.02765
2407	2860	8386	0.341045	5769	8372	0.689083	2380	9408	0.252976	3342	5547	0.602488	0.471398	0.207582	6505	8386	0.775698	10820	10810	1.00093	10091	9408	1.0726	6037	3028	1.99373	1.21074	0.537101	20224	10810	1.87086	17851	8372	2.13223	5866	3028	1.93725	30732	5547	5.54029	2.87016	1.78354	0.129	0.08477	0.645	0.1028
2419	65167	277519	0.23482	37628	168434	0.223399	29410	99543	0.29545	46041	295408	0.155856	0.227381	0.0572145	255683	277519	0.921317	189887	155739	1.21926	158512	99543	1.5924	406731	258930	1.57081	1.32595	0.319407	247387	155739	1.58847	404313	168434	2.40042	692130	258930	2.67304	836242	295408	2.8308	2.37318	0.552523	0.0002075	0.002611	0.02392	0.002586
2426	3611	13958	0.258705	3141	4079	0.770042	3598	9642	0.373159	10029	22379	0.448143	0.462512	0.219319	10301	13958	0.738	8707	8022	1.08539	18054	9642	1.87243	13701	8672	1.57991	1.31893	0.50547	15750	8022	1.96335	9508	4079	2.33096	23107	8672	2.66455	62928	22379	2.81192	2.4427	0.377626	0.05284	0.06394	0.684	0.01486
2433	9628	32790	0.293626	10897	50809	0.21447	6856	22588	0.303524	18262	64135	0.284743	0.274091	0.0404807	30041	32790	0.916163	20341	16445	1.23691	31915	22588	1.41292	55808	37166	1.50159	1.2669	0.258402	54690	16445	3.32563	144832	50809	2.85052	162629	37166	4.37575	278806	64135	4.34717	3.72477	0.760435	4.238e-05	0.001364	0.002188	0.106
2436	1396	6005	0.232473	3495	10984	0.31819	1418	5313	0.266893	870	4937	0.17622	0.248444	0.0596551	2469	6005	0.411157	10511	10015	1.04953	3057	5313	0.575381	4105	4389	0.935293	0.742839	0.299527	28034	10015	2.7992	37736	10984	3.43554	9944	4389	2.26566	24294	4937	4.9208	3.3553	1.14801	0.007653	0.03559	0.01526	0.09981
2441	4729	3999	1.18255	1992	3862	0.515795	1923	6995	0.274911	3226	13687	0.235698	0.552237	0.438073	10516	3999	2.62966	8116	5583	1.4537	7025	6995	1.00429	21002	14112	1.48824	1.64397	0.693116	21561	5583	3.8619	6719	3862	1.73977	52773	14112	3.73958	24388	13687	1.78184	2.78077	1.17894	0.09911	0.072	0.6663	0.09486
2474	795846	2104875	0.378097	807744	2069554	0.390299	276245	1083071	0.255057	122493	506231	0.241971	0.316356	0.0786769	2334605	2104875	1.10914	1898114	1336395	1.42032	1665174	1083071	1.53746	2272165	2214200	1.02618	1.27328	0.244548	4305871	1336395	3.222	6102444	2069554	2.94868	7296784	2214200	3.29545	1771026	506231	3.49845	3.24115	0.227348	0.0009417	0.005136	0.009012	0.08338
2515	4113	19806	0.207664	4379	10567	0.414403	5834	26418	0.220834	7558	31486	0.240043	0.270736	0.0966964	16648	19806	0.840553	19936	18492	1.07809	34077	26418	1.28992	21907	20239	1.08242	1.07274	0.183665	56849	18492	3.07425	34190	10567	3.23554	70049	20239	3.46109	92575	31486	2.9402	3.17777	0.224177	0.002603	0.008803	0.02567	0.2154
2520	5551	24334	0.228117	10888	26250	0.414781	1448	4967	0.291524	13220	31021	0.426163	0.340146	0.0964086	18435	24334	0.757582	17037	18227	0.934712	5493	4967	1.1059	36096	24595	1.46762	1.06645	0.302899	38604	18227	2.11796	59967	26250	2.28446	67658	24595	2.75088	111954	31021	3.60897	2.69057	0.668311	0.01581	0.02623	0.1504	0.02589
2537	11916	47483	0.250953	24154	146428	0.164955	8516	74004	0.115075	5897	49639	0.118798	0.162445	0.0632165	40977	47483	0.862983	135414	112260	1.20625	70441	74004	0.951854	101088	115949	0.871832	0.97323	0.160409	494466	112260	4.40465	581894	146428	3.97393	546539	115949	4.71362	197148	49639	3.97164	4.26596	0.361267	6.002e-05	0.002379	0.001039	0.07697
2540	9714	47280	0.205457	8145	110647	0.0736125	3018	22846	0.132102	1599	21530	0.0742685	0.12136	0.0624102	49300	47280	1.04272	306990	141189	2.17432	31030	22846	1.35822	119894	156094	0.768088	1.33584	0.608771	817864	141189	5.79269	765092	110647	6.91471	977995	156094	6.26542	83816	21530	3.89299	5.71645	1.29975	0.0003613	0.004315	0.002529	0.1905
2554	9206	36640	0.251255	2260	19912	0.113499	3810	23951	0.159075	7051	37589	0.187581	0.177853	0.0576674	32416	36640	0.884716	46282	37105	1.24733	35272	23951	1.47267	54428	41590	1.30868	1.22835	0.248053	93755	37105	2.52675	61051	19912	3.06604	159211	41590	3.82811	177954	37589	4.7342	3.53878	0.959243	1.858e-05	0.00133	0.001166	0.04799
2564	5972	23302	0.256287	5361	18059	0.29686	3006	19304	0.155719	3251	26709	0.121719	0.207646	0.0824721	21459	23302	0.920908	27312	26037	1.04897	39855	19304	2.0646	35253	21233	1.66029	1.42369	0.535397	53562	26037	2.05715	57392	18059	3.17803	84167	21233	3.96397	121773	26709	4.55925	3.4396	1.08138	0.0005851	0.004464	0.007582	0.09148
2584	7874	78216	0.10067	107627	86511	1.24408	11941	60180	0.198421	5984	51024	0.117278	0.415114	0.554295	6763	78216	0.0864657	11961	82143	0.145612	26121	60180	0.434048	28224	80122	0.352263	0.254597	0.165214	28285	82143	0.344339	25583	86511	0.29572	63766	80122	0.795861	22822	51024	0.44728	0.4708	0.225731	0.09913	0.132	0.1559	0.1455
2586	40635	116927	0.347525	32449	142507	0.227701	12850	69669	0.184444	25739	150094	0.171486	0.232789	0.0801779	120252	116927	1.02844	124392	123489	1.00731	76306	69669	1.09526	110828	135510	0.817858	0.987218	0.118967	193268	123489	1.56506	274685	142507	1.92752	498412	135510	3.67805	644224	150094	4.29214	2.86569	1.32495	0.003055	0.005554	0.02189	0.1854
2600	57169	190976	0.299352	39091	151485	0.258052	20671	108177	0.191085	32829	143601	0.228613	0.244275	0.0458175	176020	190976	0.921686	161327	137445	1.17376	126931	108177	1.17336	246115	182280	1.3502	1.15475	0.176284	384439	137445	2.79704	461784	151485	3.04838	677662	182280	3.7177	427069	143601	2.974	3.13428	0.402979	3.149e-05	0.000274	0.002133	0.07427
2601	8140	43223	0.188326	17839	73701	0.242046	4942	49803	0.099231	13872	54983	0.252296	0.195475	0.0700273	37455	43223	0.866553	117645	90677	1.29741	36453	49803	0.731944	116351	97549	1.19274	1.02216	0.266645	364875	90677	4.0239	224722	73701	3.0491	329041	97549	3.37308	217336	54983	3.95279	3.59972	0.46873	0.0009417	0.008033	0.006915	0.2868
2603	15635	36975	0.422853	3688	13173	0.279967	10437	62037	0.168238	11398	42269	0.269654	0.285178	0.104718	38160	36975	1.03205	148433	120544	1.23136	77727	62037	1.25291	40354	37690	1.07068	1.14675	0.111613	459419	120544	3.81121	34174	13173	2.59425	171266	37690	4.54407	181830	42269	4.30173	3.81282	0.867696	0.0008522	0.004957	0.008516	0.3624
2612	20350	66650	0.305326	147551	445245	0.331393	7083	25164	0.281474	14521	43565	0.333318	0.312878	0.0245212	53385	66650	0.800975	483812	427402	1.13198	40121	25164	1.59438	61643	41032	1.50232	1.25741	0.364048	1176885	427402	2.75358	1412208	445245	3.17175	184591	41032	4.49871	150044	43565	3.44414	3.46705	0.744107	0.0004199	0.002611	0.005388	0.1414
2647	49921	145685	0.342664	54271	203744	0.266369	15708	88689	0.177113	34720	127528	0.272254	0.2646	0.0678469	120771	145685	0.828987	80928	85659	0.944769	95933	88689	1.08168	229762	217395	1.05689	0.978081	0.115876	230389	85659	2.68961	538546	203744	2.64325	789694	217395	3.63253	410976	127528	3.22263	3.047	0.470616	0.0002063	0.002775	0.004054	0.2305
2781	22966	26380	0.870584	61898	62165	0.995705	21591	38002	0.568154	269593	1446221	0.186412	0.655214	0.360404	27456	26380	1.04079	11807	8627	1.36861	45793	38002	1.20502	28802	31461	0.915483	1.13247	0.197074	10323	8627	1.19659	163223	62165	2.62564	68316	31461	2.17145	2737082	1446221	1.89258	1.97156	0.598496	0.08822	0.184	0.2608	0.02155
2785	63018	98978	0.636687	17879	38096	0.469314	3297	11704	0.281699	790	5051	0.156405	0.386026	0.210854	130224	98978	1.31569	332885	299368	1.11196	7582	11704	0.647813	29957	24090	1.24355	1.07975	0.300057	477743	299368	1.59584	79685	38096	2.09169	93915	24090	3.89851	9366	5051	1.85429	2.36008	1.04542	0.1068	0.07081	0.5357	0.1169
2789	10813	20299	0.532686	20324	36502	0.556791	7265	27269	0.26642	1024	3138	0.326322	0.420555	0.145798	20036	20299	0.987044	277298	280654	0.988042	17715	27269	0.649639	23764	27601	0.860983	0.871427	0.159442	391356	280654	1.39444	82732	36502	2.26651	61039	27601	2.21148	6725	3138	2.14308	2.00388	0.409415	0.1043	0.1248	0.3914	0.07616
2791	26003	37060	0.701646	75822	73967	1.02508	29253	55565	0.526465	81447	495868	0.164251	0.60436	0.358809	35070	37060	0.946303	18458	13726	1.34475	61160	55565	1.10069	55291	77376	0.714576	1.02658	0.264899	20648	13726	1.5043	191987	73967	2.59558	130771	77376	1.69007	803409	495868	1.62021	1.85254	0.501248	0.1261	0.1924	0.3134	0.04149
2797	26120	37942	0.688419	35182	38123	0.922855	17445	38588	0.452084	71534	458869	0.155892	0.554812	0.328124	35481	37942	0.935138	31402	26302	1.1939	37593	38588	0.974215	40771	41447	0.98369	1.02174	0.116685	42097	26302	1.60052	92722	38123	2.43218	115964	41447	2.79789	778854	458869	1.69733	2.13198	0.578767	0.1648	0.1614	0.4837	0.03954
2803	67204	100825	0.666541	262815	315295	0.833553	53858	139337	0.38653	29522	158329	0.18646	0.518271	0.288005	93032	100825	0.922708	173635	103545	1.6769	124107	139337	0.890697	104327	105964	0.984551	1.11871	0.374159	263941	103545	2.54905	691891	315295	2.19442	311403	105964	2.93876	312470	158329	1.97355	2.41395	0.42262	0.1666	0.1283	0.6288	0.07856
2806	20885	32087	0.650887	55830	77236	0.722849	18516	37944	0.487982	105961	652092	0.162494	0.506053	0.249223	29530	32087	0.92031	15490	10096	1.53427	40449	37944	1.06602	428310	384655	1.11349	1.15852	0.263639	16066	10096	1.59132	122377	77236	1.58446	1101555	384655	2.86375	1133723	652092	1.73859	1.94453	0.616923	0.06542	0.1054	0.4036	0.01097
2813	148243	190074	0.779923	118239	117759	1.00408	16835	37602	0.447716	43530	263560	0.165162	0.599219	0.368747	221431	190074	1.16497	35659	26891	1.32606	35033	37602	0.931679	65371	64207	1.01813	1.11021	0.173148	47759	26891	1.77602	308652	117759	2.62105	184242	64207	2.8695	463691	263560	1.75934	2.25648	0.573496	0.167	0.1615	0.4837	0.05191
2814	9763	14866	0.656733	16443	21682	0.758371	15161	29823	0.508366	43572	322426	0.135138	0.514652	0.273042	12882	14866	0.866541	42326	35747	1.18404	32853	29823	1.1016	159359	182041	0.875402	1.0069	0.160562	53678	35747	1.50161	41222	21682	1.90121	414821	182041	2.27872	488453	322426	1.51493	1.79912	0.369557	0.111	0.1502	0.4032	0.01453
2821	4871	8883	0.548351	3366	2659	1.26589	19224	45993	0.417977	100010	571760	0.174916	0.601783	0.469003	5815	8883	0.654621	43024	32218	1.3354	40431	45993	0.879069	489369	380633	1.28567	1.03869	0.327631	65133	32218	2.02163	8373	2659	3.14893	1299476	380633	3.41399	1060653	571760	1.85507	2.6099	0.785904	0.2587	0.1791	0.6369	0.1521
