# Supplementary material for: Proteomic Dissection of Endosperm Starch Granule Associated Proteins Reveals a Network Coordinating Starch Biosynthesis and Amino Acid Metabolism and Glycolysis in Rice Endosperms
Source: Front Plant Sci. 2016 May 25;7:707. doi: 10.3389/fpls.2016.00707 (PMC4879773; doi:10.3389/fpls.2016.00707)
Supplement: Supplementary file 2 [file Table2.XLSX]

## Sheet: Table S2
Table S2. Identification of differentially expressed proteins by MALDI-TOF/TOF MS. UPN: unique protein number. Spot No. with separator (.) represent spots having 2 or more proteins. Number before the separator represent spot no., and those after the separator represent the number of identified proteins in the spot.
Function category	UPN	Spot No.	Protein name	Accession No.	Chromosome locus	Theoretical		Experiment		Score	Sequence coverage (%)	Peptides(95%)	GO Accession	reference link
						MW	pI	MW	pI
01 Starch biosynthesis
	1	195	alpha 1,4-glucan phosphorylase L isozyme (Pho1)	gi|13195430	LOC_Os03g55090	105091	5.38	87015	5.3697	162	5	2	GO:0009536 cellular_component plastid;GO:0016740 molecular_function transferase activity;GO:0009628 biological_process response to abiotic stimulus;GO:0006950 biological_process response to stress;GO:0008152 biological_process metabolic process	http://www.uniprot.org/uniprot/P27598
		196	alpha 1,4-glucan phosphorylase L isozyme (Pho1)	gi|13195430	LOC_Os03g55090	105091	5.38	86902	5.4454	173	4	2	GO:0009536 cellular_component plastid;GO:0016740 molecular_function transferase activity;GO:0009628 biological_process response to abiotic stimulus;GO:0006950 biological_process response to stress;GO:0008152 biological_process metabolic process	http://www.uniprot.org/uniprot/P27598
		197	alpha 1,4-glucan phosphorylase L isozyme (Pho1)	gi|13195430	LOC_Os03g55090	105091	5.38	86790	5.521	703	14	9	GO:0009536 cellular_component plastid;GO:0016740 molecular_function transferase activity;GO:0009628 biological_process response to abiotic stimulus;GO:0006950 biological_process response to stress;GO:0008152 biological_process metabolic process	http://www.uniprot.org/uniprot/P27598
		198	alpha 1,4-glucan phosphorylase L isozyme (Pho1)	gi|13195430	LOC_Os03g55090	105091	5.38	86677	5.6005	475	8	7	GO:0009536 cellular_component plastid;GO:0016740 molecular_function transferase activity;GO:0009628 biological_process response to abiotic stimulus;GO:0006950 biological_process response to stress;GO:0008152 biological_process metabolic process	http://www.uniprot.org/uniprot/P27598
		199	alpha 1,4-glucan phosphorylase L isozyme (Pho1)	gi|13195430	LOC_Os03g55090	105091	5.38	86790	5.6914	869	19	13	GO:0009536 cellular_component plastid;GO:0016740 molecular_function transferase activity;GO:0009628 biological_process response to abiotic stimulus;GO:0006950 biological_process response to stress;GO:0008152 biological_process metabolic process	http://www.uniprot.org/uniprot/P27598
	2	248.1	Pullulanase (PUL)	gi|222628355	LOC_Os08g40930	100410	5.58	85782	5.347	136	5	1	GO:0009536 cellular_component plastid;GO:0009987 biological_process cellular process;GO:0009058 biological_process biosynthetic process;GO:0005975 biological_process carbohydrate metabolic process;GO:0006091 biological_process generation of precursor metabolites and energy;GO:0016787 molecular_function hydrolase activity	http://www.uniprot.org/uniprot/D0TZH0
		254	Pullulanase (PUL)	gi|222628355	LOC_Os08g40930	100410	5.58	85560	6.4899	1079	19	13	GO:0009536 cellular_component plastid;GO:0009987 biological_process cellular process;GO:0009058 biological_process biosynthetic process;GO:0005975 biological_process carbohydrate metabolic process;GO:0006091 biological_process generation of precursor metabolites and energy;GO:0016787 molecular_function hydrolase activity	http://www.uniprot.org/uniprot/D0TZH0
		260	Pullulanase (PUL)	gi|222628355	LOC_Os08g40930	100410	5.58	85560	6.0585	931	20	9	GO:0009536 cellular_component plastid;GO:0009987 biological_process cellular process;GO:0009058 biological_process biosynthetic process;GO:0005975 biological_process carbohydrate metabolic process;GO:0006091 biological_process generation of precursor metabolites and energy;GO:0016787 molecular_function hydrolase activity	http://www.uniprot.org/uniprot/D0TZH0
		261	Pullulanase (PUL)	gi|222628355	LOC_Os08g40930	100410	5.58	85560	6.1985	948	19	13	GO:0009536 cellular_component plastid;GO:0009987 biological_process cellular process;GO:0009058 biological_process biosynthetic process;GO:0005975 biological_process carbohydrate metabolic process;GO:0006091 biological_process generation of precursor metabolites and energy;GO:0016787 molecular_function hydrolase activity	http://www.uniprot.org/uniprot/D0TZH0
		262	Pullulanase (PUL)	gi|222628355	LOC_Os08g40930	100410	5.58	85560	6.3423	1134	20	12	GO:0009536 cellular_component plastid;GO:0009987 biological_process cellular process;GO:0009058 biological_process biosynthetic process;GO:0005975 biological_process carbohydrate metabolic process;GO:0006091 biological_process generation of precursor metabolites and energy;GO:0016787 molecular_function hydrolase activity	http://www.uniprot.org/uniprot/D0TZH0
		266	Pullulanase (PUL)	gi|222628355	LOC_Os08g40930	100410	5.58	85449	5.7973	345	13	4	GO:0009536 cellular_component plastid;GO:0009987 biological_process cellular process;GO:0009058 biological_process biosynthetic process;GO:0005975 biological_process carbohydrate metabolic process;GO:0006091 biological_process generation of precursor metabolites and energy;GO:0016787 molecular_function hydrolase activity	http://www.uniprot.org/uniprot/D0TZH0
		267	Pullulanase (PUL)	gi|222628355	LOC_Os08g40930	100410	5.58	85449	5.926	610	16	7	GO:0009536 cellular_component plastid;GO:0009987 biological_process cellular process;GO:0009058 biological_process biosynthetic process;GO:0005975 biological_process carbohydrate metabolic process;GO:0006091 biological_process generation of precursor metabolites and energy;GO:0016787 molecular_function hydrolase activity	http://www.uniprot.org/uniprot/D0TZH0
	3	525	Starch synthase I (SSI)	gi|5734103	LOC_Os06g06560	69125	6.09	74469	5.4113	606	20	8	GO:0009536 cellular_component plastid;GO:0008152 biological_process metabolic process;GO:0009987 biological_process cellular process;GO:0005975 biological_process carbohydrate metabolic process;GO:0009058 biological_process biosynthetic process;GO:0016740 molecular_function transferase activity	http://www.uniprot.org/uniprot/Q0DEC8
		526	Starch synthase I (SSI)	gi|5734103	LOC_Os06g06560	69125	6.09	74373	5.5513	770	20	8	GO:0009536 cellular_component plastid;GO:0008152 biological_process metabolic process;GO:0009987 biological_process cellular process;GO:0005975 biological_process carbohydrate metabolic process;GO:0009058 biological_process biosynthetic process;GO:0016740 molecular_function transferase activity	http://www.uniprot.org/uniprot/Q0DEC8
		527	Starch synthase I (SSI)	gi|5734103	LOC_Os06g06560	69125	6.09	74276	5.7141	79	7	1	GO:0009536 cellular_component plastid;GO:0008152 biological_process metabolic process;GO:0009987 biological_process cellular process;GO:0005975 biological_process carbohydrate metabolic process;GO:0009058 biological_process biosynthetic process;GO:0016740 molecular_function transferase activity	http://www.uniprot.org/uniprot/Q0DEC8
		543	Starch synthase I (SSI)	gi|5734103	LOC_Os06g06560	69125	6.09	74469	5.2599	534	19	7	GO:0009536 cellular_component plastid;GO:0008152 biological_process metabolic process;GO:0009987 biological_process cellular process;GO:0005975 biological_process carbohydrate metabolic process;GO:0009058 biological_process biosynthetic process;GO:0016740 molecular_function transferase activity	http://www.uniprot.org/uniprot/Q0DEC8
	4	758.1	ADP-glucose pyrophosphorylase large subunit isoform (AGPase L2)	gi|13540812	LOC_Os01g44220	58312	5.54	64481	5.3091	243	12	2	GO:0016740 molecular_function transferase activity;GO:0008152 biological_process metabolic process;GO:0005575 cellular_component cellular_component;GO:0009987 biological_process cellular process;GO:0005975 biological_process carbohydrate metabolic process;GO:0009058 biological_process biosynthetic process	http://www.uniprot.org/uniprot/P55241
		780.1	ADP-glucose pyrophosphorylase large subunit (AGPase L2)	gi|215981483	LOC_Os01g44220	58230	5.55	63981	6.1644	720	24	9	GO:0016740 molecular_function transferase activity;GO:0008152 biological_process metabolic process;GO:0005575 cellular_component cellular_component;GO:0009987 biological_process cellular process;GO:0005975 biological_process carbohydrate metabolic process;GO:0009058 biological_process biosynthetic process	http://www.uniprot.org/uniprot/P55241
		840.2	ADP-glucose pyrophosphorylase large subunit isoform (AGPase L2)	gi|13540812	LOC_Os01g44220	58312	5.54	62019	5.7027	63	5	1	GO:0016740 molecular_function transferase activity;GO:0008152 biological_process metabolic process;GO:0005575 cellular_component cellular_component;GO:0009987 biological_process cellular process;GO:0005975 biological_process carbohydrate metabolic process;GO:0009058 biological_process biosynthetic process	http://www.uniprot.org/uniprot/P55241
	5	751	granule-bound starch synthase (GBSSI)	gi|7798551	LOC_Os06g04200	66928	8.34	65069	7.8107	812	24	10	GO:0009536 cellular_component plastid;GO:0009987 biological_process cellular process;GO:0005975 biological_process carbohydrate metabolic process;GO:0005515 molecular_function protein binding;GO:0009058 biological_process biosynthetic process;GO:0008152 biological_process metabolic process;GO:0016740 molecular_function transferase activity	http://www.uniprot.org/uniprot/Q0DEV5
		758.2	granule-bound starch synthase (GBSSI)	gi|7798551	LOC_Os06g04200	66928	8.34	64481	5.3091	40	5	1	GO:0009536 cellular_component plastid;GO:0009987 biological_process cellular process;GO:0005975 biological_process carbohydrate metabolic process;GO:0005515 molecular_function protein binding;GO:0009058 biological_process biosynthetic process;GO:0008152 biological_process metabolic process;GO:0016740 molecular_function transferase activity	http://www.uniprot.org/uniprot/Q0DEV5
		771	granule-bound starch synthase (GBSSI)	gi|7798551	LOC_Os06g04200	66928	8.34	64314	7.5723	1069	26	13	GO:0009536 cellular_component plastid;GO:0009987 biological_process cellular process;GO:0005975 biological_process carbohydrate metabolic process;GO:0005515 molecular_function protein binding;GO:0009058 biological_process biosynthetic process;GO:0008152 biological_process metabolic process;GO:0016740 molecular_function transferase activity	http://www.uniprot.org/uniprot/Q0DEV5
		781	granule-bound starch synthase (GBSSI)	gi|7798551	LOC_Os06g04200	66928	8.34	64314	8.4049	379	18	4	GO:0009536 cellular_component plastid;GO:0009987 biological_process cellular process;GO:0005975 biological_process carbohydrate metabolic process;GO:0005515 molecular_function protein binding;GO:0009058 biological_process biosynthetic process;GO:0008152 biological_process metabolic process;GO:0016740 molecular_function transferase activity	http://www.uniprot.org/uniprot/Q0DEV5
		786	granule-bound starch synthase (GBSSI)	gi|7798551	LOC_Os06g04200	66928	8.34	64230	8.492	429	21	6	GO:0009536 cellular_component plastid;GO:0009987 biological_process cellular process;GO:0005975 biological_process carbohydrate metabolic process;GO:0005515 molecular_function protein binding;GO:0009058 biological_process biosynthetic process;GO:0008152 biological_process metabolic process;GO:0016740 molecular_function transferase activity	http://www.uniprot.org/uniprot/Q0DEV5
		794	granule-bound starch synthase (GBSSI)	gi|7798551	LOC_Os06g04200	66928	8.34	63981	7.8599	852	28	10	GO:0009536 cellular_component plastid;GO:0009987 biological_process cellular process;GO:0005975 biological_process carbohydrate metabolic process;GO:0005515 molecular_function protein binding;GO:0009058 biological_process biosynthetic process;GO:0008152 biological_process metabolic process;GO:0016740 molecular_function transferase activity	http://www.uniprot.org/uniprot/Q0DEV5
		795	granule-bound starch synthase (GBSSI)	gi|7798551	LOC_Os06g04200	66928	8.34	64064	8.0151	663	24	9	GO:0009536 cellular_component plastid;GO:0009987 biological_process cellular process;GO:0005975 biological_process carbohydrate metabolic process;GO:0005515 molecular_function protein binding;GO:0009058 biological_process biosynthetic process;GO:0008152 biological_process metabolic process;GO:0016740 molecular_function transferase activity	http://www.uniprot.org/uniprot/Q0DEV5
		801	granule-bound starch synthase (GBSSI)	gi|7798551	LOC_Os06g04200	66928	8.34	63981	6.3385	778	22	11	GO:0009536 cellular_component plastid;GO:0009987 biological_process cellular process;GO:0005975 biological_process carbohydrate metabolic process;GO:0005515 molecular_function protein binding;GO:0009058 biological_process biosynthetic process;GO:0008152 biological_process metabolic process;GO:0016740 molecular_function transferase activity	http://www.uniprot.org/uniprot/Q0DEV5
		802	granule-bound starch synthase (GBSSI)	gi|7798551	LOC_Os06g04200	66928	8.34	63815	6.5	939	27	11	GO:0009536 cellular_component plastid;GO:0009987 biological_process cellular process;GO:0005975 biological_process carbohydrate metabolic process;GO:0005515 molecular_function protein binding;GO:0009058 biological_process biosynthetic process;GO:0008152 biological_process metabolic process;GO:0016740 molecular_function transferase activity	http://www.uniprot.org/uniprot/Q0DEV5
		803	granule-bound starch synthase (GBSSI)	gi|7798551	LOC_Os06g04200	66928	8.34	63815	6.7435	922	25	11	GO:0009536 cellular_component plastid;GO:0009987 biological_process cellular process;GO:0005975 biological_process carbohydrate metabolic process;GO:0005515 molecular_function protein binding;GO:0009058 biological_process biosynthetic process;GO:0008152 biological_process metabolic process;GO:0016740 molecular_function transferase activity	http://www.uniprot.org/uniprot/Q0DEV5
		810	granule-bound starch synthase (GBSSI)	gi|7798551	LOC_Os06g04200	66928	8.34	63649	7.2922	989	24	12	GO:0009536 cellular_component plastid;GO:0009987 biological_process cellular process;GO:0005975 biological_process carbohydrate metabolic process;GO:0005515 molecular_function protein binding;GO:0009058 biological_process biosynthetic process;GO:0008152 biological_process metabolic process;GO:0016740 molecular_function transferase activity	http://www.uniprot.org/uniprot/Q0DEV5
		812	granule-bound starch synthase (GBSSI)	gi|7798551	LOC_Os06g04200	66928	8.34	63649	7.0576	880	25	9	GO:0009536 cellular_component plastid;GO:0009987 biological_process cellular process;GO:0005975 biological_process carbohydrate metabolic process;GO:0005515 molecular_function protein binding;GO:0009058 biological_process biosynthetic process;GO:0008152 biological_process metabolic process;GO:0016740 molecular_function transferase activity	http://www.uniprot.org/uniprot/Q0DEV5
		813	granule-bound starch synthase (GBSSI)	gi|7798551	LOC_Os06g04200	66928	8.34	63649	7.3944	1056	31	10	GO:0009536 cellular_component plastid;GO:0009987 biological_process cellular process;GO:0005975 biological_process carbohydrate metabolic process;GO:0005515 molecular_function protein binding;GO:0009058 biological_process biosynthetic process;GO:0008152 biological_process metabolic process;GO:0016740 molecular_function transferase activity	http://www.uniprot.org/uniprot/Q0DEV5
		814	granule-bound starch synthase (GBSSI)	gi|7798551	LOC_Os06g04200	66928	8.34	63649	7.7237	784	22	8	GO:0009536 cellular_component plastid;GO:0009987 biological_process cellular process;GO:0005975 biological_process carbohydrate metabolic process;GO:0005515 molecular_function protein binding;GO:0009058 biological_process biosynthetic process;GO:0008152 biological_process metabolic process;GO:0016740 molecular_function transferase activity	http://www.uniprot.org/uniprot/Q0DEV5
		819	granule-bound starch synthase (GBSSI)	gi|7798551	LOC_Os06g04200	66928	8.34	63156	7.2128	925	26	11	GO:0009536 cellular_component plastid;GO:0009987 biological_process cellular process;GO:0005975 biological_process carbohydrate metabolic process;GO:0005515 molecular_function protein binding;GO:0009058 biological_process biosynthetic process;GO:0008152 biological_process metabolic process;GO:0016740 molecular_function transferase activity	http://www.uniprot.org/uniprot/Q0DEV5
		824	granule-bound starch synthase (GBSSI)	gi|7798551	LOC_Os06g04200	66928	8.34	62342	7.5837	1090	28	12	GO:0009536 cellular_component plastid;GO:0009987 biological_process cellular process;GO:0005975 biological_process carbohydrate metabolic process;GO:0005515 molecular_function protein binding;GO:0009058 biological_process biosynthetic process;GO:0008152 biological_process metabolic process;GO:0016740 molecular_function transferase activity	http://www.uniprot.org/uniprot/Q0DEV5
		1009	granule-bound starch synthase (GBSSI)	gi|7798551	LOC_Os06g04200	66928	8.34	55977	7.561	310	11	5	GO:0009536 cellular_component plastid;GO:0009987 biological_process cellular process;GO:0005975 biological_process carbohydrate metabolic process;GO:0005515 molecular_function protein binding;GO:0009058 biological_process biosynthetic process;GO:0008152 biological_process metabolic process;GO:0016740 molecular_function transferase activity	http://www.uniprot.org/uniprot/Q0DEV5
		506.2	UDP-glucose starch glycosyl transferase, partial (GBSSI)	gi|553108	LOC_Os06g04200	22274	5.59	74760	8.1059	70	14	1	GO:0009536 cellular_component plastid;GO:0009987 biological_process cellular process;GO:0005975 biological_process carbohydrate metabolic process;GO:0005515 molecular_function protein binding;GO:0009058 biological_process biosynthetic process;GO:0008152 biological_process metabolic process;GO:0016740 molecular_function transferase activity	http://www.uniprot.org/uniprot/Q0DEV5
		772	UDP-glucose starch glycosyl transferase, partial (GBSSI)	gi|553108	LOC_Os06g04200	22274	5.59	64397	8.1665	181	38	3	GO:0009536 cellular_component plastid;GO:0009987 biological_process cellular process;GO:0005975 biological_process carbohydrate metabolic process;GO:0005515 molecular_function protein binding;GO:0009058 biological_process biosynthetic process;GO:0008152 biological_process metabolic process;GO:0016740 molecular_function transferase activity	http://www.uniprot.org/uniprot/Q0DEV5
		780.2	UDP-glucose starch glycosyl transferase, partial (GBSSI)	gi|553108	LOC_Os06g04200	22274	5.59	63981	6.1644	244	38	4	GO:0009536 cellular_component plastid;GO:0009987 biological_process cellular process;GO:0005975 biological_process carbohydrate metabolic process;GO:0005515 molecular_function protein binding;GO:0009058 biological_process biosynthetic process;GO:0008152 biological_process metabolic process;GO:0016740 molecular_function transferase activity	http://www.uniprot.org/uniprot/Q0DEV5
		869.2	UDP-glucose starch glycosyl transferase, partial (GBSSI)	gi|553108	LOC_Os06g04200	22274	5.59	60274	7.6594	254	29	4	GO:0009536 cellular_component plastid;GO:0009987 biological_process cellular process;GO:0005975 biological_process carbohydrate metabolic process;GO:0005515 molecular_function protein binding;GO:0009058 biological_process biosynthetic process;GO:0008152 biological_process metabolic process;GO:0016740 molecular_function transferase activity	http://www.uniprot.org/uniprot/Q0DEV5
		934	UDP-glucose starch glycosyl transferase, partial (GBSSI)	gi|553108	LOC_Os06g04200	22274	5.59	58274	7.5685	98	22	1	GO:0009536 cellular_component plastid;GO:0009987 biological_process cellular process;GO:0005975 biological_process carbohydrate metabolic process;GO:0005515 molecular_function protein binding;GO:0009058 biological_process biosynthetic process;GO:0008152 biological_process metabolic process;GO:0016740 molecular_function transferase activity	http://www.uniprot.org/uniprot/Q0DEV5
	6	892	UDP-glucose pyrophosphorylase (UGPase)	gi|88866516	LOC_Os09g38030	51791	5.43	59420	5.4416	222	11	2	GO:0005886 cellular_component plasma membrane;GO:0009628 biological_process response to abiotic stimulus;GO:0006950 biological_process response to stress;GO:0005829 cellular_component cytosol;GO:0008150 biological_process biological_process;GO:0016740 molecular_function transferase activity;GO:0008152 biological_process metabolic process;GO:0007275 biological_process multicellular organismal deve…	http://www.uniprot.org/uniprot/Q43772
		895	UDP-glucose pyrophosphorylase (UGPase)	gi|88866516	LOC_Os09g38030	51791	5.43	59420	5.6611	123	8	1	GO:0005886 cellular_component plasma membrane;GO:0009628 biological_process response to abiotic stimulus;GO:0006950 biological_process response to stress;GO:0005829 cellular_component cytosol;GO:0008150 biological_process biological_process;GO:0016740 molecular_function transferase activity;GO:0008152 biological_process metabolic process;GO:0007275 biological_process multicellular organismal deve…	http://www.uniprot.org/uniprot/Q43772
	7	910	ADP-glucose pyrophosphorylase 51kD subunit (AGPase S2a)	gi|169759	LOC_Os08g25734	53747	5.65	58730	6.3499	433	16	5	GO:0009536 cellular_component plastid;GO:0005737 cellular_component cytoplasm;GO:0009987 biological_process cellular process;GO:0005975 biological_process carbohydrate metabolic process;GO:0009058 biological_process biosynthetic process;GO:0009628 biological_process response to abiotic stimulus;GO:0009791 biological_process post-embryonic development;GO:0000003 biological_process reproduction;GO:…	http://www.uniprot.org/uniprot/P15280#P15280-2
		911	ADPglucose pyrophosphorylase (AGPase S2a)	gi|169761	LOC_Os08g25734	53764	5.65	53764	6.5845	866	33	12	GO:0009536 cellular_component plastid;GO:0005737 cellular_component cytoplasm;GO:0009987 biological_process cellular process;GO:0005975 biological_process carbohydrate metabolic process;GO:0009058 biological_process biosynthetic process;GO:0009628 biological_process response to abiotic stimulus;GO:0009791 biological_process post-embryonic development;GO:0000003 biological_process reproduction;GO:…	http://www.uniprot.org/uniprot/P15280#P15280-2
02 Amino acid biosynthesis
	8	869.1	Alanine aminotransferase (ALAAT-2)	gi|115481822	LOC_Os10g25130	53130	6.23	60274	7.6594	485	21	5	GO:0009536 cellular_component plastid;GO:0005739 cellular_component mitochondrion;GO:0005515 molecular_function protein binding;GO:0008150 biological_process biological_process;GO:0006950 biological_process response to stress;GO:0009056 biological_process catabolic process;GO:0009987 biological_process cellular process;GO:0016740 molecular_function transferase activity;GO:0000166 molecular_functi…	http://www.uniprot.org/uniprot/P34106
		871	alanine aminotransferase (ALAAT-2)	gi|14018051	LOC_Os10g25130	53229	6.23	60352	7.2809	195	10	2	GO:0009536 cellular_component plastid;GO:0005739 cellular_component mitochondrion;GO:0005515 molecular_function protein binding;GO:0008150 biological_process biological_process;GO:0006950 biological_process response to stress;GO:0009056 biological_process catabolic process;GO:0009987 biological_process cellular process;GO:0016740 molecular_function transferase activity;GO:0000166 molecular_functi…	http://www.uniprot.org/uniprot/P34106
03 Nucleotide metabolism
	9	776.2	nucleotide pyrophosphatase/phosphodiesterase	gi|115480025	LOC_Os09g32840	69958	6.12	64397	8.2952	39	1	1	GO:0008150 biological_process biological_process;GO:0009987 biological_process cellular process;GO:0008152 biological_process metabolic process;GO:0016787 molecular_function hydrolase activity	http://www.uniprot.org/uniprot/Q0J0L3
		1583.2	Diphosphonucleotide phosphatase 1 precursor	gi|115480025	LOC_Os09g32840	69958	6.12	40053	6.3839	39	1	1	GO:0008150 biological_process biological_process;GO:0009987 biological_process cellular process;GO:0008152 biological_process metabolic process;GO:0016787 molecular_function hydrolase activity	http://www.uniprot.org/uniprot/Q0J0L3
04 Storage protein
	10	110.1	glutelin	gi|115440097	LOC_Os01g55690	56782	9.09	108466	8.1059	377	19	5	GO:0009987 biological_process cellular process;GO:0009719 biological_process response to endogenous stimulus;GO:0000003 biological_process reproduction;GO:0009791 biological_process post-embryonic development;GO:0003674 molecular_function molecular_function;GO:0005623 cellular_component cell	http://www.uniprot.org/uniprot/P07728
		1554.2	glutelin	gi|20215	LOC_Os01g55690	56752	9.09	40523	7.0992	140	4	3	GO:0009987 biological_process cellular process;GO:0009719 biological_process response to endogenous stimulus;GO:0000003 biological_process reproduction;GO:0009791 biological_process post-embryonic development;GO:0003674 molecular_function molecular_function;GO:0005623 cellular_component cell	http://www.uniprot.org/uniprot/P07728
		1793.1	Glutelin	gi|115440097	LOC_Os01g55690	56782	9.09	34233	8.9461	121	13	1	GO:0009987 biological_process cellular process;GO:0009719 biological_process response to endogenous stimulus;GO:0000003 biological_process reproduction;GO:0009791 biological_process post-embryonic development;GO:0003674 molecular_function molecular_function;GO:0005623 cellular_component cell	http://www.uniprot.org/uniprot/P07728
		1644.2	glutelin	gi|20215	LOC_Os01g55690	56752	9.09	37830	6.3877	144	4	2	GO:0009987 biological_process cellular process;GO:0009719 biological_process response to endogenous stimulus;GO:0000003 biological_process reproduction;GO:0009791 biological_process post-embryonic development;GO:0003674 molecular_function molecular_function;GO:0005623 cellular_component cell	http://www.uniprot.org/uniprot/P07728
	11	776.1	prepro-glutelin	gi|218165	LOC_Os10g26060	56855	8.93	64397	8.2952	279	13	4	GO:0009987 biological_process cellular process;GO:0009719 biological_process response to endogenous stimulus;GO:0000003 biological_process reproduction;GO:0009791 biological_process post-embryonic development;GO:0003674 molecular_function molecular_function;GO:0005623 cellular_component cell	http://www.uniprot.org/uniprot/P07730
		1543.1	prepro-glutelin	gi|218165	LOC_Os10g26060	56855	8.93	40681	6.7132	269	8	4	GO:0009987 biological_process cellular process;GO:0009719 biological_process response to endogenous stimulus;GO:0000003 biological_process reproduction;GO:0009791 biological_process post-embryonic development;GO:0003674 molecular_function molecular_function;GO:0005623 cellular_component cell	http://www.uniprot.org/uniprot/P07730
		1583.1	prepro-glutelin	gi|218165	LOC_Os10g26060	56855	8.93	40053	6.3839	262	8	4	GO:0009987 biological_process cellular process;GO:0009719 biological_process response to endogenous stimulus;GO:0000003 biological_process reproduction;GO:0009791 biological_process post-embryonic development;GO:0003674 molecular_function molecular_function;GO:0005623 cellular_component cell	http://www.uniprot.org/uniprot/P07730
	12	1427.1	glutelin	gi|31455453	LOC_Os02g16820	36038	6.6	44146	8.6471	268	24	4	GO:0009987 biological_process cellular process;GO:0009719 biological_process response to endogenous stimulus;GO:0000003 biological_process reproduction;GO:0009791 biological_process post-embryonic development;GO:0003674 molecular_function molecular_function;GO:0005623 cellular_component cell	http://www.uniprot.org/uniprot/Q6ERU3
		2287	glutelin	gi|31455453	LOC_Os02g16820	36038	6.6	20746	8.4693	208	18	4	GO:0009987 biological_process cellular process;GO:0009719 biological_process response to endogenous stimulus;GO:0000003 biological_process reproduction;GO:0009791 biological_process post-embryonic development;GO:0003674 molecular_function molecular_function;GO:0005623 cellular_component cell	http://www.uniprot.org/uniprot/Q6ERU3
		2419	glutelin	gi|31455453	LOC_Os02g16820	36038	6.6	17413	8.4352	260	13	4	GO:0009987 biological_process cellular process;GO:0009719 biological_process response to endogenous stimulus;GO:0000003 biological_process reproduction;GO:0009791 biological_process post-embryonic development;GO:0003674 molecular_function molecular_function;GO:0005623 cellular_component cell	http://www.uniprot.org/uniprot/Q6ERU3
		1543.3	glutelin	gi|31455453	LOC_Os02g16820	36038	6.6	40681	6.7132	62	6	1	GO:0009987 biological_process cellular process;GO:0009719 biological_process response to endogenous stimulus;GO:0000003 biological_process reproduction;GO:0009791 biological_process post-embryonic development;GO:0003674 molecular_function molecular_function;GO:0005623 cellular_component cell	http://www.uniprot.org/uniprot/Q6ERU3
	13	1428.2	glutelin	gi|20210	LOC_Os02g15178	57039	9.33	44376	8.9386	39	2	1	GO:0009987 biological_process cellular process;GO:0009719 biological_process response to endogenous stimulus;GO:0009791 biological_process post-embryonic development;GO:0000003 biological_process reproduction;GO:0003674 molecular_function molecular_function;GO:0005623 cellular_component cell	http://www.uniprot.org/uniprot/P14323
	14	1543.2	glutelin	gi|20208	LOC_Os03g31360	56610	8.81	40681	6.7132	201	8	2	GO:0009987 biological_process cellular process;GO:0009719 biological_process response to endogenous stimulus;GO:0000003 biological_process reproduction;GO:0009791 biological_process post-embryonic development;GO:0003674 molecular_function molecular_function;GO:0005623 cellular_component cell	http://www.uniprot.org/uniprot/Q09151
		1554.1	glutelin	gi|20208	LOC_Os03g31360	56610	8.81	40523	7.0992	409	10	4	GO:0009987 biological_process cellular process;GO:0009719 biological_process response to endogenous stimulus;GO:0000003 biological_process reproduction;GO:0009791 biological_process post-embryonic development;GO:0003674 molecular_function molecular_function;GO:0005623 cellular_component cell	http://www.uniprot.org/uniprot/Q09151
		1644.1	glutelin	gi|20208	LOC_Os03g31360	56610	8.81	37830	6.3877	167	6	2	GO:0009987 biological_process cellular process;GO:0009719 biological_process response to endogenous stimulus;GO:0000003 biological_process reproduction;GO:0009791 biological_process post-embryonic development;GO:0003674 molecular_function molecular_function;GO:0005623 cellular_component cell	http://www.uniprot.org/uniprot/Q09151
	15	1839	glutelin	gi|115445979	LOC_Os02g25640	57426	8.96	33012	8.8023	306	19	4	GO:0009987 biological_process cellular process;GO:0009719 biological_process response to endogenous stimulus;GO:0000003 biological_process reproduction;GO:0009791 biological_process post-embryonic development;GO:0003674 molecular_function molecular_function;GO:0005623 cellular_component cell	http://www.uniprot.org/uniprot/P12783
	16	2032	19 kDa globulin ( GLB19)	gi|20159	LOC_Os05g41970	21492	7.51	27997	6.3953	165	22	2		http://www.uniprot.org/uniprot/P29835
05 Protein folding
	17	339	Chaperone protein ClpB2 (CLPB2)	gi|37718900	LOC_Os03g31300	82645	5.43	83152	6.1834	300	18	2	GO:0006139 biological_process nucleobase, nucleoside, nucleotide and nucleic acid metabolic process;GO:0009056 biological_process catabolic process;GO:0016787 molecular_function hydrolase activity;GO:0009536 cellular_component plastid;GO:0009987 biological_process cellular process;GO:0016043 biological_process cellular component organization;GO:0009628 biological_process response to abiotic stimu…	http://www.uniprot.org/uniprot/Q75GT3
	18	468	Heat shock 70 protein (HSP70)	gi|115487998	LOC_Os12g14070	74269	5.11	77828	4.3138	584	16	6	GO:0009536 cellular_component plastid;GO:0005515 molecular_function protein binding;GO:0008150 biological_process biological_process;GO:0009579 cellular_component thylakoid;GO:0009628 biological_process response to abiotic stimulus;GO:0006950 biological_process response to stress;GO:0006810 biological_process transport;GO:0005576 cellular_component extracellular region;GO:0009987 biological_proce…	http://www.uniprot.org/uniprot/Q02028
		510	Heat shock 70 protein (HSP70)	gi|115487998	LOC_Os12g14070	74269	5.11	74469	4.4462	443	12	6	GO:0009536 cellular_component plastid;GO:0005515 molecular_function protein binding;GO:0008150 biological_process biological_process;GO:0009579 cellular_component thylakoid;GO:0009628 biological_process response to abiotic stimulus;GO:0006950 biological_process response to stress;GO:0006810 biological_process transport;GO:0005576 cellular_component extracellular region;GO:0009987 biological_proce…	http://www.uniprot.org/uniprot/Q02028
		548	Heat shock 70 protein (HSP70)	gi|115487998	LOC_Os12g14070	74269	5.11	74276	4.1586	850	17	8	GO:0009536 cellular_component plastid;GO:0005515 molecular_function protein binding;GO:0008150 biological_process biological_process;GO:0009579 cellular_component thylakoid;GO:0009628 biological_process response to abiotic stimulus;GO:0006950 biological_process response to stress;GO:0006810 biological_process transport;GO:0005576 cellular_component extracellular region;GO:0009987 biological_proce…	http://www.uniprot.org/uniprot/Q02028
		549	Heat shock 70 protein (HSP70)	gi|115487998	LOC_Os12g14070	74269	5.11	74276	4.3213	649	16	8	GO:0009536 cellular_component plastid;GO:0005515 molecular_function protein binding;GO:0008150 biological_process biological_process;GO:0009579 cellular_component thylakoid;GO:0009628 biological_process response to abiotic stimulus;GO:0006950 biological_process response to stress;GO:0006810 biological_process transport;GO:0005576 cellular_component extracellular region;GO:0009987 biological_proce…	http://www.uniprot.org/uniprot/Q02028
		625.1	Heat shock 70 protein (HSP70)	gi|115487998	LOC_Os12g14070	74269	5.11	71071	4.151	131	3	2	GO:0009536 cellular_component plastid;GO:0005515 molecular_function protein binding;GO:0008150 biological_process biological_process;GO:0009579 cellular_component thylakoid;GO:0009628 biological_process response to abiotic stimulus;GO:0006950 biological_process response to stress;GO:0006810 biological_process transport;GO:0005576 cellular_component extracellular region;GO:0009987 biological_proce…	http://www.uniprot.org/uniprot/Q02028
	19	559	endosperm lumenal binding protein (BIPE)	gi|2267006	LOC_Os02g02410	73666	5.3	73666	4.9723	948	20	11	GO:0005886 cellular_component plasma membrane;GO:0007275 biological_process multicellular organismal development;GO:0030154 biological_process cell differentiation;GO:0016043 biological_process cellular component organization;GO:0005730 cellular_component nucleolus;GO:0005618 cellular_component cell wall;GO:0008150 biological_process biological_process;GO:0005773 cellular_component vacuole;GO:000…	http://www.uniprot.org/uniprot/O24581
	20	625.2	Protein disulphide isomerase family protein	gi|115443599	LOC_Os02g01010	62443	4.76	71071	4.151	123	4	1	GO:0009536 cellular_component plastid;GO:0005739 cellular_component mitochondrion;GO:0003824 molecular_function catalytic activity;GO:0008152 biological_process metabolic process;GO:0005783 cellular_component endoplasmic reticulum;GO:0005773 cellular_component vacuole;GO:0016020 cellular_component membrane;GO:0006950 biological_process response to stress	http://www.uniprot.org/uniprot/Q67IX6
	21	754	Protein disulfide isomerase-like 1-1 (PDIL1-1)	gi|125533732	LOC_Os11g09280	57033	4.97	64648	4.4954	379	15	4	GO:0009790 biological_process embryo development;GO:0005618 cellular_component cell wall;GO:0009579 cellular_component thylakoid;GO:0008150 biological_process biological_process;GO:0005773 cellular_component vacuole;GO:0008152 biological_process metabolic process;GO:0009536 cellular_component plastid;GO:0003824 molecular_function catalytic activity;GO:0009628 biological_process response to abioti…	http://www.uniprot.org/uniprot/Q53LQ0
		755.1	Protein disulfide isomerase-like 1-1 (PDIL1-1)	gi|125533732	LOC_Os11g09280	57033	4.97	64648	4.5787	130	9	1	GO:0009790 biological_process embryo development;GO:0005618 cellular_component cell wall;GO:0009579 cellular_component thylakoid;GO:0008150 biological_process biological_process;GO:0005773 cellular_component vacuole;GO:0008152 biological_process metabolic process;GO:0009536 cellular_component plastid;GO:0003824 molecular_function catalytic activity;GO:0009628 biological_process response to abioti…	http://www.uniprot.org/uniprot/Q53LQ0
06 PPDK
	22	316	orthophosphate dikinase (PPDKB)	gi|2443402	LOC_Os05g33570	103592	5.98	83476	5.2902	514	12	6	GO:0009536 cellular_component plastid;GO:0016740 molecular_function transferase activity;GO:0005829 cellular_component cytosol;GO:0016301 molecular_function kinase activity;GO:0005634 cellular_component nucleus;GO:0009987 biological_process cellular process;GO:0008152 biological_process metabolic process	http://www.uniprot.org/uniprot/Q6AVA8
		317	orthophosphate dikinase (PPDKB)	gi|2443402	LOC_Os05g33570	103592	5.98	83476	5.3772	717	11	4	GO:0009536 cellular_component plastid;GO:0016740 molecular_function transferase activity;GO:0005829 cellular_component cytosol;GO:0016301 molecular_function kinase activity;GO:0005634 cellular_component nucleus;GO:0009987 biological_process cellular process;GO:0008152 biological_process metabolic process	http://www.uniprot.org/uniprot/Q6AVA8
		320	Orthophosphate dikinase precursor (PPDKB)	gi|115463815	LOC_Os05g33570	103578	5.98	83476	5.4681	593	11	9	GO:0009536 cellular_component plastid;GO:0016740 molecular_function transferase activity;GO:0005829 cellular_component cytosol;GO:0016301 molecular_function kinase activity;GO:0005634 cellular_component nucleus;GO:0009987 biological_process cellular process;GO:0008152 biological_process metabolic process	http://www.uniprot.org/uniprot/Q6AVA8
		322	Orthophosphate dikinase precursor (PPDKB)	gi|115463815	LOC_Os05g33570	103578	5.98	83368	5.5665	1091	18	14	GO:0009536 cellular_component plastid;GO:0016740 molecular_function transferase activity;GO:0005829 cellular_component cytosol;GO:0016301 molecular_function kinase activity;GO:0005634 cellular_component nucleus;GO:0009987 biological_process cellular process;GO:0008152 biological_process metabolic process	http://www.uniprot.org/uniprot/Q6AVA8
		325	orthophosphate dikinase (PPDKB)	gi|2443402	LOC_Os05g33570	103592	5.98	83152	4.9685	107	4	2	GO:0009536 cellular_component plastid;GO:0016740 molecular_function transferase activity;GO:0005829 cellular_component cytosol;GO:0016301 molecular_function kinase activity;GO:0005634 cellular_component nucleus;GO:0009987 biological_process cellular process;GO:0008152 biological_process metabolic process	http://www.uniprot.org/uniprot/Q6AVA8
		327	orthophosphate dikinase (PPDKB)	gi|2443402	LOC_Os05g33570	103592	5.98	83260	5.1047	176	8	1	GO:0009536 cellular_component plastid;GO:0016740 molecular_function transferase activity;GO:0005829 cellular_component cytosol;GO:0016301 molecular_function kinase activity;GO:0005634 cellular_component nucleus;GO:0009987 biological_process cellular process;GO:0008152 biological_process metabolic process	http://www.uniprot.org/uniprot/Q6AVA8
		330	Orthophosphate dikinase precursor (PPDKB)	gi|115463815	LOC_Os05g33570	103578	5.98	83260	5.6724	920	14	13	GO:0009536 cellular_component plastid;GO:0016740 molecular_function transferase activity;GO:0005829 cellular_component cytosol;GO:0016301 molecular_function kinase activity;GO:0005634 cellular_component nucleus;GO:0009987 biological_process cellular process;GO:0008152 biological_process metabolic process	http://www.uniprot.org/uniprot/Q6AVA8
		331	Orthophosphate dikinase precursor (PPDKB)	gi|115463815	LOC_Os05g33570	103578	5.98	83260	5.9109	356	12	4	GO:0009536 cellular_component plastid;GO:0016740 molecular_function transferase activity;GO:0005829 cellular_component cytosol;GO:0016301 molecular_function kinase activity;GO:0005634 cellular_component nucleus;GO:0009987 biological_process cellular process;GO:0008152 biological_process metabolic process	http://www.uniprot.org/uniprot/Q6AVA8
		336	orthophosphate dikinase (PPDKB)	gi|2443402	LOC_Os05g33570	103592	5.98	83044	5.786	717	12	8	GO:0009536 cellular_component plastid;GO:0016740 molecular_function transferase activity;GO:0005829 cellular_component cytosol;GO:0016301 molecular_function kinase activity;GO:0005634 cellular_component nucleus;GO:0009987 biological_process cellular process;GO:0008152 biological_process metabolic process	http://www.uniprot.org/uniprot/Q6AVA8
07 Glycolysis
	23	682	2,3-bisphosphoglycerate-independent phosphoglycerate mutase (PGAM-I)	gi|115440691	LOC_Os01g60190	60980	5.42	68713	5.5702	227	9	4	GO:0005829 cellular_component cytosol;GO:0005488 molecular_function binding;GO:0008150 biological_process biological_process;GO:0003824 molecular_function catalytic activity;GO:0005575 cellular_component cellular_component;GO:0008152 biological_process metabolic process;GO:0005576 cellular_component extracellular region	http://www.uniprot.org/uniprot/P30792
	24	840.1	enolase	gi|780372	LOC_Os10g08550	48299	5.42	62019	5.7027	333	17	3	GO:0008150 biological_process biological_process;GO:0009719 biological_process response to endogenous stimulus;GO:0008152 biological_process metabolic process;GO:0005575 cellular_component cellular_component;GO:0005634 cellular_component nucleus;GO:0009536 cellular_component plastid;GO:0005886 cellular_component plasma membrane;GO:0005739 cellular_component mitochondrion;GO:0006950 biological_pro…	http://www.uniprot.org/uniprot/Q42971
	25	966	Phosphoglycerate kinase, cytosolic (PGK)	gi|115444481	LOC_Os02g07260	42196	5.64	57374	6.1455	698	36	7	GO:0005886 cellular_component plasma membrane;GO:0005829 cellular_component cytosol;GO:0005773 cellular_component vacuole;GO:0016301 molecular_function kinase activity;GO:0009056 biological_process catabolic process;GO:0006091 biological_process generation of precursor metabolites and energy;GO:0005975 biological_process carbohydrate metabolic process;GO:0005575 cellular_component cellular_compon…	http://www.uniprot.org/uniprot/P12783
		1077	phosphoglycerate kinase (PGK)	gi|114386664	LOC_Os02g07260	42224	5.64	53701	5.82	428	23	5	GO:0005886 cellular_component plasma membrane;GO:0005829 cellular_component cytosol;GO:0005773 cellular_component vacuole;GO:0016301 molecular_function kinase activity;GO:0009056 biological_process catabolic process;GO:0006091 biological_process generation of precursor metabolites and energy;GO:0005975 biological_process carbohydrate metabolic process;GO:0005575 cellular_component cellular_compon…	http://www.uniprot.org/uniprot/P12783
		1080	Phosphoglycerate kinase, cytosolic (PGK)	gi|115444481	LOC_Os02g07260	42196	5.64	53631	6.1228	1193	39	11	GO:0005886 cellular_component plasma membrane;GO:0005829 cellular_component cytosol;GO:0005773 cellular_component vacuole;GO:0016301 molecular_function kinase activity;GO:0009056 biological_process catabolic process;GO:0006091 biological_process generation of precursor metabolites and energy;GO:0005975 biological_process carbohydrate metabolic process;GO:0005575 cellular_component cellular_compon…	http://www.uniprot.org/uniprot/P12783
		1164	phosphoglycerate kinase (PGK)	gi|114386664	LOC_Os02g07260	42224	5.64	51517	6.1266	321	15	4	GO:0005886 cellular_component plasma membrane;GO:0005829 cellular_component cytosol;GO:0005773 cellular_component vacuole;GO:0016301 molecular_function kinase activity;GO:0009056 biological_process catabolic process;GO:0006091 biological_process generation of precursor metabolites and energy;GO:0005975 biological_process carbohydrate metabolic process;GO:0005575 cellular_component cellular_compon…	http://www.uniprot.org/uniprot/P12783
	26	1281	Glyceraldehyde-3-phosphate dehydrogenase, cytosolic 3 (GAPDH)	gi|115447137	LOC_Os02g38920	36716	7.68	47968	9.23	253	17	3	GO:0003824 molecular_function catalytic activity;GO:0005773 cellular_component vacuole;GO:0008150 biological_process biological_process;GO:0009987 biological_process cellular process;GO:0009058 biological_process biosynthetic process;GO:0005634 cellular_component nucleus;GO:0009536 cellular_component plastid;GO:0005886 cellular_component plasma membrane;GO:0005739 cellular_component mitochondrion…	http://www.uniprot.org/uniprot/Q6K5G8
		1405	Glyceraldehyde-3-phosphate dehydrogenase, cytosolic 3 (GAPDH)	gi|115447137	LOC_Os02g38920	36716	7.68	36716	9.2186	261	18	3	GO:0003824 molecular_function catalytic activity;GO:0005773 cellular_component vacuole;GO:0008150 biological_process biological_process;GO:0009987 biological_process cellular process;GO:0009058 biological_process biosynthetic process;GO:0005634 cellular_component nucleus;GO:0009536 cellular_component plastid;GO:0005886 cellular_component plasma membrane;GO:0005739 cellular_component mitochondrion…	http://www.uniprot.org/uniprot/Q6K5G8
		1428.1	Glyceraldehyde-3-phosphate dehydrogenase, cytosolic 3 (GAPDH)	gi|115447137	LOC_Os02g38920	36716	7.68	44376	8.9386	402	25	6	GO:0003824 molecular_function catalytic activity;GO:0005773 cellular_component vacuole;GO:0008150 biological_process biological_process;GO:0009987 biological_process cellular process;GO:0009058 biological_process biosynthetic process;GO:0005634 cellular_component nucleus;GO:0009536 cellular_component plastid;GO:0005886 cellular_component plasma membrane;GO:0005739 cellular_component mitochondrion…	http://www.uniprot.org/uniprot/Q6K5G8
	27	1427.2	glyceraldehyde-3-phosphate dehydrogenase (GAPDH)	gi|968996	LOC_Os08g03290	36641	6.61	44146	8.6471	104	14	2	GO:0003824 molecular_function catalytic activity;GO:0005773 cellular_component vacuole;GO:0008150 biological_process biological_process;GO:0009987 biological_process cellular process;GO:0009058 biological_process biosynthetic process;GO:0005634 cellular_component nucleus;GO:0009536 cellular_component plastid;GO:0005886 cellular_component plasma membrane;GO:0005739 cellular_component mitochondrion…	http://www.uniprot.org/uniprot/A2YQT7
08 Stress response
	28	1508	stress responsive protein	gi|34394518	LOC_Os07g48490	32278	6.89	42131	8.7153	231	26	3	GO:0008150 biological_process biological_process;GO:0005575 cellular_component cellular_component;GO:0003674 molecular_function molecular_function
	29	1696	desiccation-related protein PCC13-62 precursor	gi|38346151	LOC_Os04g33150	33953	4.91	35963	4.257	479	22	4	GO:0008150 biological_process biological_process;GO:0003674 molecular_function molecular_function;GO:0005623 cellular_component cell
		1705	desiccation-related protein PCC13-62 precursor	gi|38346151	LOC_Os04g33150	33953	4.91	35963	4.4122	358	27	5	GO:0008150 biological_process biological_process;GO:0003674 molecular_function molecular_function;GO:0005623 cellular_component cell
		1712	desiccation-related protein PCC13-62 precursor	gi|38346151	LOC_Os04g33150	33953	4.91	35963	4.1094	728	35	7	GO:0008150 biological_process biological_process;GO:0003674 molecular_function molecular_function;GO:0005623 cellular_component cell
	30	2014	germin-like protein 3	gi|2655289	LOC_Os08g08960	19629	8.89	28069	8.227	172	30	2	GO:0005488 molecular_function binding;GO:0008150 biological_process biological_process;GO:0003674 molecular_function molecular_function;GO:0005576 cellular_component extracellular region;GO:0005623 cellular_component cell	http://www.uniprot.org/uniprot/Q6YZA9
		2045	germin-like protein 3	gi|2655289	LOC_Os08g08960	19629	8.89	27816	7.3869	47	8	1	GO:0005488 molecular_function binding;GO:0008150 biological_process biological_process;GO:0003674 molecular_function molecular_function;GO:0005576 cellular_component extracellular region;GO:0005623 cellular_component cell	http://www.uniprot.org/uniprot/Q6YZA9
		2096	germin-like protein 3	gi|2655289	LOC_Os08g08960	19629	8.89	26375	7.3944	95	8	1	GO:0005488 molecular_function binding;GO:0008150 biological_process biological_process;GO:0003674 molecular_function molecular_function;GO:0005576 cellular_component extracellular region;GO:0005623 cellular_component cell	http://www.uniprot.org/uniprot/Q6YZA9
09 Protein transport
	31	248.2	chloroplast inner envelope protein	gi|10140720	LOC_Os10g35010	108210	5.37	85782	5.347	79	2	1	GO:0016043 biological_process cellular component organization;GO:0009536 cellular_component plastid;GO:0016020 cellular_component membrane;GO:0009987 biological_process cellular process;GO:0006810 biological_process transport	http://www.uniprot.org/uniprot/Q8LPR9
		252	chloroplast inner envelope protein	gi|10140720	LOC_Os10g35010	108210	5.37	85671	5.2788	44	1	1	GO:0016043 biological_process cellular component organization;GO:0009536 cellular_component plastid;GO:0016020 cellular_component membrane;GO:0009987 biological_process cellular process;GO:0006810 biological_process transport	http://www.uniprot.org/uniprot/Q8LPR9
	32	506.1	Chloroplastic outer envelope membrane protein (OEP75) precursor (Outer membrane protein)	gi|115452177	LOC_Os03g16440	88145	8.5	74760	8.1059	326	13	4	GO:0009790 biological_process embryo development;GO:0009653 biological_process anatomical structure morphogenesis;GO:0005215 molecular_function transporter activity;GO:0009536 cellular_component plastid;GO:0005773 cellular_component vacuole;GO:0016043 biological_process cellular component organization;GO:0009987 biological_process cellular process;GO:0006810 biological_process transport;GO:001602…	http://www.uniprot.org/uniprot/Q84Q83
		507	Chloroplastic outer envelope membrane protein (OEP75) precursor (Outer membrane protein)	gi|115452177	LOC_Os03g16440	88145	8.5	74760	8.2914	841	23	11	GO:0009790 biological_process embryo development;GO:0009653 biological_process anatomical structure morphogenesis;GO:0005215 molecular_function transporter activity;GO:0009536 cellular_component plastid;GO:0005773 cellular_component vacuole;GO:0016043 biological_process cellular component organization;GO:0009987 biological_process cellular process;GO:0006810 biological_process transport;GO:001602…	http://www.uniprot.org/uniprot/Q84Q83
		524	Chloroplastic outer envelope membrane protein (OEP75) precursor (Outer membrane protein)	gi|115452177	LOC_Os03g16440	88145	8.5	74663	8.4693	1006	23	12	GO:0009790 biological_process embryo development;GO:0009653 biological_process anatomical structure morphogenesis;GO:0005215 molecular_function transporter activity;GO:0009536 cellular_component plastid;GO:0005773 cellular_component vacuole;GO:0016043 biological_process cellular component organization;GO:0009987 biological_process cellular process;GO:0006810 biological_process transport;GO:001602…	http://www.uniprot.org/uniprot/Q84Q83
		546	Chloroplastic outer envelope membrane protein (OEP75) precursor (Outer membrane protein)	gi|115452177	LOC_Os03g16440	88145	8.5	74469	8.6169	447	19	4	GO:0009790 biological_process embryo development;GO:0009653 biological_process anatomical structure morphogenesis;GO:0005215 molecular_function transporter activity;GO:0009536 cellular_component plastid;GO:0005773 cellular_component vacuole;GO:0016043 biological_process cellular component organization;GO:0009987 biological_process cellular process;GO:0006810 biological_process transport;GO:001602…	http://www.uniprot.org/uniprot/Q84Q83
10 other
	33	110.2	RNA binding protein Rp120	gi|32492578	LOC_Os02g32350	108466	7.18	108466	8.1059	42	1	1	GO:0009536 cellular_component plastid;GO:0005886 cellular_component plasma membrane;GO:0005829 cellular_component cytosol;GO:0005618 cellular_component cell wall;GO:0009987 biological_process cellular process;GO:0006810 biological_process transport;GO:0008150 biological_process biological_process;GO:0004518 molecular_function nuclease activity;GO:0003676 molecular_function nucleic acid binding;GO…	http://www.uniprot.org/uniprot/Q7X6J0
	34	755.2	hypothetical protein OsJ_04535	gi|125573095	LOC_Os01g68720	29680	10.36	64648	4.5787	55	8	1
		1793.2	hypothetical protein OsJ_04535	gi|125573095	LOC_Os01g68720	29680	10.36	34233	8.9461	47	8	1
	35	1120	actin	gi|20329	LOC_Os10g36650	42204	5.72	52940	5.3053	158	10	2	GO:0016043 biological_process cellular component organization;GO:0009987 biological_process cellular process;GO:0005618 cellular_component cell wall;GO:0005198 molecular_function structural molecule activity;GO:0009791 biological_process post-embryonic development;GO:0005575 cellular_component cellular_component;GO:0006950 biological_process response to stress;GO:0005856 cellular_component cytosk…	http://www.uniprot.org/uniprot/A3C6D7
		1123	actin	gi|20322	LOC_Os10g36650	42211	5.22	52871	5.1312	117	7	1	GO:0016043 biological_process cellular component organization;GO:0009987 biological_process cellular process;GO:0005618 cellular_component cell wall;GO:0005198 molecular_function structural molecule activity;GO:0009791 biological_process post-embryonic development;GO:0005575 cellular_component cellular_component;GO:0006950 biological_process response to stress;GO:0005856 cellular_component cytosk…	http://www.uniprot.org/uniprot/Q10DV7
	36	2474	Seed allergenic protein RA5 (RA5)	gi|218197	LOC_Os07g11510	17677	8.74	16532	9.0483	290	25	5		http://www.uniprot.org/uniprot/Q01881
	37	2515	Seed allergenic protein RA17 precursor	gi|115471175	LOC_Os07g11410	17542	8.36	17542	7.9281	121	25	3		http://www.uniprot.org/uniprot/Q01881
