# Supplementary material for: Proteomic Dissection of Endosperm Starch Granule Associated Proteins Reveals a Network Coordinating Starch Biosynthesis and Amino Acid Metabolism and Glycolysis in Rice Endosperms
Source: Front Plant Sci. 2016 May 25;7:707. doi: 10.3389/fpls.2016.00707 (PMC4879773; doi:10.3389/fpls.2016.00707)
Supplement: Supplementary file 3 [file Table3.XLSX]

## Sheet: Table S3
Table S3. Proteins which had only one unique matched peptide. Spot No. with separator (.) represent spots having 2 or more proteins. Number before the separator represent spot no., and those after the separator represent the number of identified proteins in the spot.
Spot No.	Protein name	Accession No.	Chromosome locus	Score	Sequence coverage (%)	Peptides(95%)	Precursor mass(m/z)	Error (Da)	Peptide score	Expect	Unique	Sequence
110.2	RNA binding protein Rp120	gi|32492578	LOC_Os02g32350	42	1	1	1521.78	0.014	42	0.011	U	R.SHYFDLLLAAESR.A
248.1	Pullulanase (PUL)	gi|222628355	LOC_Os08g40930	136	5	1	2008.96	0.022	67	2.8e-05	U	M.AVGEECAAAVASQGFVTDAR.A
248.2	chloroplast inner envelope protein	gi|10140720	LOC_Os10g35010	79	2	1	1259.65	0.017	53	0.0011	U	R.AAVGAGEEVFGPR.R
252	chloroplast inner envelope protein	gi|10140720	LOC_Os10g35010	44	1	1	1259.67	0.03	44	0.0093	U	R.AAVGAGEEVFGPR.R
327	orthophosphate dikinase	gi|2443402	LOC_Os05g33570	176	8	1	2050.16	0.098	84	4.5e-07	U	K.LYGEFLVNAQGEDVVAGIR.T
506.2	UDP-glucose starch glycosyl transferase, partial	gi|553108	LOC_Os06g04200	70	14	1	1729.87	0.063	59	0.00022	U	R.FAFEDYPELNLSER.F
527	Starch synthase I (SSI)	gi|5734103	LOC_Os06g06560	79	7	1	1755.98	0.036	40	0.015	U	K.SGGLGDVCGSLPIALALR.G
625.2	Protein disulphide isomerase family protein	gi|115443599	LOC_Os02g01010	123	4	1	1780.89	-0.03	101	1.2e-08	U	R.NFFLDGEISVENIKR.F
755.1	Protein disulfide isomerase-like 1-1 (PDIL1-1)	gi|125533732	LOC_Os11g09280	130	9	1	1879.9	0.017	48	0.0025	U	R.SDYDFGHTLHANHLPR.G
755.2	hypothetical protein OsJ_04535	gi|125573095	LOC_Os01g68720	55	8	1	2383.96	-0.018	55	0.00026	U	M.SSWNSPYYDTSSYGAGSGGGGGGGR.R
758.2	granule-bound starch synthase (GBSSI)	gi|7798551	LOC_Os06g04200	40	5	1	1729.84	0.037	39	0.024	U	R.FAFEDYPELNLSER.F
776.2	nucleotide pyrophosphatase/phosphodiesterase	gi|115480025	LOC_Os09g32840	39	1	1	1317.65	-0.118	39	0.032	U	K.GTLKFQLINQR.Q
840.2	ADP-glucose pyrophosphorylase large subunit isoform	gi|13540812	LOC_Os01g44220	63	5	1	1529.78	0.058	56	0.00052	U	R.ASDYGLVKFDDSGR.V
895	UDP-glucose pyrophosphorylase	gi|88866516	LOC_Os09g38030	123	8	1	2198.11	0.085	99	1.9e-08	U	K.YSNSNIEIHTFNQSQYPR.I
934	UDP-glucose starch glycosyl transferase, partial	gi|553108	LOC_Os06g04200	98	22	1	1804.79	-0.009	38	0.026	U	R.SSFDFIDGYDTPVEGR.K
1123	actin	gi|20322	LOC_Os10g36650	117	7	1	1747.96	0.07	101	1.2e-08	U	K.SYELPDGQVITIGAER.F
1428.2	glutelin	gi|20210	LOC_Os02g15178	39	2	1	1403.81	0.067	39	0.024	U	R.QKEFLLAGNNNR.A
1543.3	glutelin	gi|31455453	LOC_Os02g16820	62	6	1	1376.85	0.016	41	0.008	U	R.RVIEPQGLLVPR.Y
1583.2	Diphosphonucleotide phosphatase 1 precursor	gi|115480025	LOC_Os09g32840	39	1	1	1317.77	0.003	39	0.025	U	K.GTLKFQLINQR.Q
1793.1	Glutelin	gi|115440097	LOC_Os01g55690	121	13	1	2793.3	0.023	42	0.0057	U	R.SQAGTTEFFDVSNEQFQCTGVSVVR.R
1793.2	keratin, type I cytoskeletal 9	gi|125573095	LOC_Os01g68720	47	8	1	2383.97	-0.01	47	0.0016	U	M.SSWNSPYYDTSSYGAGSGGGGGGGR.R
2045	germin-like protein 3	gi|2655289	LOC_Os08g08960	47	8	1	1781.93	-0.017	47	0.0032	U	R.LDFAPLGLNPPHTHPR.A
2096	germin-like protein 3	gi|2655289	LOC_Os08g08960	95	8	1	1781.92	-0.025	95	6e-08	U	R.LDFAPLGLNPPHTHPR.A
