# Supplementary material for: Proteomic Dissection of Endosperm Starch Granule Associated Proteins Reveals a Network Coordinating Starch Biosynthesis and Amino Acid Metabolism and Glycolysis in Rice Endosperms
Source: Front Plant Sci. 2016 May 25;7:707. doi: 10.3389/fpls.2016.00707 (PMC4879773; doi:10.3389/fpls.2016.00707)
Supplement: Supplementary file 5 [file Table5.XLSX]

## Sheet: Table S5
Table S5. Correlation analysis of isoform pairs. UPN: unique protein number. AS, alternative splicing. Alternative splicing forms were retrieved from the Rice Gemome Annotation Project (http://rice.plantbiology.msu.edu/index.shtml). PTM, post-translational modification. PTMs were retrieved from the Uniprot database (http://www.uniprot.org/) or reference [1]. Expression abundance in each sample (t…
Function category	UPN	AS	PTM	Spot No.	Protein name	Accession No.	Chromosome locus	10 DAF	15 DAF	20 DAF	Cluster		Correlation coefficient between isoforms
01 Starch biosynthesis
	1	1	phosphorylation	195	alpha 1,4-glucan phosphorylase L isozyme (Pho1)	gi|13195430	LOC_Os03g55090	0.076712	0.594005	5.19346	c2			196	197	198	199
				196	alpha 1,4-glucan phosphorylase L isozyme (Pho1)	gi|13195430	LOC_Os03g55090	0.0605532	0.577103	6.27252	c2		195	0.999856	0.999819	0.999881	0.999802
				197	alpha 1,4-glucan phosphorylase L isozyme (Pho1)	gi|13195430	LOC_Os03g55090	0.0614068	0.557411	6.18821	c2		196		0.999998	0.999999	0.999996
				198	alpha 1,4-glucan phosphorylase L isozyme (Pho1)	gi|13195430	LOC_Os03g55090	0.0271496	0.555128	6.25452	c2		197			0.999994	1
				199	alpha 1,4-glucan phosphorylase L isozyme (Pho1)	gi|13195430	LOC_Os03g55090	0.037217	0.54496	6.38381	c2		198				0.99999
	2	1		254	Pullulanase (PUL)	gi|222628355	LOC_Os08g40930	0.141761	0.467956	5.29107	c2			260	261	262	266	267
				260	Pullulanase (PUL)	gi|222628355	LOC_Os08g40930	0.0648818	0.509716	5.39625	c2		254	0.999826	0.999842	0.999946	0.999595	0.999894
				261	Pullulanase (PUL)	gi|222628355	LOC_Os08g40930	0.0628228	0.493825	5.28631	c2		260		1	0.999965	0.999952	0.999991
				262	Pullulanase (PUL)	gi|222628355	LOC_Os08g40930	0.131455	0.498845	5.06072	c2		261			0.999972	0.999943	0.999995
				266	Pullulanase (PUL)	gi|222628355	LOC_Os08g40930	0.049693	0.595492	5.86635	c2		262				0.999836	0.999991
				267	Pullulanase (PUL)	gi|222628355	LOC_Os08g40930	0.0911813	0.527037	5.60718	c2		266					0.999903
	3	1	phosphorylation[1]	525	Starch synthase I (SSI)	gi|5734103	LOC_Os06g06560	0.752949	0.829881	1.62847	c2			526	527	543
				526	Starch synthase I (SSI)	gi|5734103	LOC_Os06g06560	0.789042	0.812744	1.44905	c2		525	0.998859	0.999028	0.999789
				527	Starch synthase I (SSI)	gi|5734103	LOC_Os06g06560	0.769994	0.823513	2.10803	c2		526		0.999993	0.997666
				543	Starch synthase I (SSI)	gi|5734103	LOC_Os06g06560	0.705742	0.84437	1.9717	c2		527			0.99791
	5	4	phosphorylation[1]	751	granule-bound starch synthase (GBSSI)	gi|7798551	LOC_Os06g04200	0.894381	0.900442	0.872282	c3			771	781	786	794	795	801	802	803	810	812	813	814	819	824	1009	772	934
				771	granule-bound starch synthase (GBSSI)	gi|7798551	LOC_Os06g04200	0.885399	0.811795	0.70423	c3		751	0.812881	0.836932	0.89385	-0.108418	0.442905	0.521789	0.931873	0.638411	0.473335	0.764377	0.444851	0.522857	0.963122	0.168954	-0.99374	0.883384	-0.985014
				781	granule-bound starch synthase (GBSSI)	gi|7798551	LOC_Os06g04200	0.991168	0.964102	0.917776	c3		771		0.999094	0.987735	0.490865	0.882217	0.921008	0.968799	0.967246	0.897817	0.996881	0.883238	0.921496	0.939615	0.711396	-0.872858	0.44513	-0.901154
				786	granule-bound starch synthase (GBSSI)	gi|7798551	LOC_Os06g04200	0.982501	0.956516	0.884577	c3		781		0.993486	0.453342	0.861379	0.903595	0.978469	0.955566	0.878262	0.992618	0.862481	0.904131	0.953329	0.953329	0.680841	-0.892835	0.482837	-0.918787
				794	granule-bound starch synthase (GBSSI)	gi|7798551	LOC_Os06g04200	0.998633	0.966927	0.9801	c3		786				0.348813	0.797882	0.848891	0.995615	0.915749	0.818048	0.972331	0.799189	0.849552	0.981526	0.59294	-0.938343	0.579486	-0.957787
				795	granule-bound starch synthase (GBSSI)	gi|7798551	LOC_Os06g04200	1.00725	0.956634	0.947585	c3		794					0.843265	0.791474	0.259614	0.695943	0.824372	0.558096	0.842095	0.790708	0.163058	0.961496	-0.00331495	-0.561663	-0.0646656
				801	granule-bound starch synthase (GBSSI)	gi|7798551	LOC_Os06g04200	0.95493	0.905562	0.890026	c3		795						0.995943	0.737993	0.97284	0.999414	0.916626	0.999998	0.995829	0.667806	0.95851	-0.540291	-0.0289219	-0.590904
				802	granule-bound starch synthase (GBSSI)	gi|7798551	LOC_Os06g04200	0.948264	0.917238	0.771717	c3		801							0.795724	0.989724	0.998439	0.94888	0.996136	0.999999	0.732079	0.928969	-0.613823	0.0611465	-0.661104
				803	granule-bound starch synthase (GBSSI)	gi|7798551	LOC_Os06g04200	0.93063	0.855288	0.811013	c3		802								0.874152	0.760659	0.946215	0.739456	0.796482	0.99512	0.515013	-0.966568	0.653182	-0.980479
				810	granule-bound starch synthase (GBSSI)	gi|7798551	LOC_Os06g04200	1.01198	0.913306	0.890812	c3		803									0.980194	0.984263	0.973341	0.989902	0.821966	0.866492	-0.7204	0.203244	-0.761598
				812	granule-bound starch synthase (GBSSI)	gi|7798551	LOC_Os06g04200	0.933056	0.887135	0.83639	c3		810										0.929772	0.999486	0.998369	0.692893	0.948191	-0.568778	0.00531044	-0.618172
				813	granule-bound starch synthase (GBSSI)	gi|7798551	LOC_Os06g04200	0.980491	0.858713	0.836575	c3		812											0.917492	0.949275	0.909673	0.764644	-0.831622	0.373067	-0.864129
				814	granule-bound starch synthase (GBSSI)	gi|7798551	LOC_Os06g04200	0.985742	0.904599	0.878897	c3		813												0.996025	0.669421	0.957889	-0.542117	-0.0267511	-0.592655
				819	granule-bound starch synthase (GBSSI)	gi|7798551	LOC_Os06g04200	0.964808	0.959291	0.890304	c3		814													0.732932	0.928504	-0.614811	0.062397	-0.662044
				824	granule-bound starch synthase (GBSSI)	gi|7798551	LOC_Os06g04200	1.04369	0.949521	0.964438	c3		819														0.427919	-0.987152	0.724709	-0.995096
				1009	granule-bound starch synthase (GBSSI)	gi|7798551	LOC_Os06g04200	0.845269	0.775536	1.45113	c2		824															-0.278003	-0.312662	-0.336418
				772	UDP-glucose starch glycosyl transferase, partial (GBSSI)	gi|553108	LOC_Os06g04200	0.94337	0.973099	0.927273	c3		1009																-0.8255	0.998116
				934	UDP-glucose starch glycosyl transferase, partial (GBSSI)	gi|553108	LOC_Os06g04200	0.757144	0.702995	2.16898	c2		772																	-0.789314
	6	2		892	UDP-glucose pyrophosphorylase (UGPase)	gi|88866516	LOC_Os09g38030	0.203658	0.579447	6.05895	c2			895
				895	UDP-glucose pyrophosphorylase (UGPase)	gi|88866516	LOC_Os09g38030	0.194455	0.463058	6.48497	c2		892	0.999808
	7	2		910	ADP-glucose pyrophosphorylase 51kD subunit (AGPase S2a)	gi|169759	LOC_Os08g25734	0.314748	0.537555	5.58923	c2			911
				911	ADPglucose pyrophosphorylase (AGPase S2a)	gi|169761	LOC_Os08g25734	0.341586	0.528319	4.69036	c2		910	1
04 Storage protein
	12	1	disulfide bond	2287	glutelin	gi|31455453	LOC_Os02g16820	0.240338	1.56984	2.51043	c1			2419
				2419	glutelin	gi|31455453	LOC_Os02g16820	0.227381	1.32595	2.37318	c1		2287	0.996408
05 Protein folding
	18	1		468	Heat shock 70 protein (HSP70)	gi|115487998	LOC_Os12g14070	0.231069	0.716418	4.88045	c2			510	548	549
				510	Heat shock 70 protein (HSP70)	gi|115487998	LOC_Os12g14070	0.257356	0.722284	3.37252	c2		468	0.999046	0.999722	0.999786
				548	Heat shock 70 protein (HSP70)	gi|115487998	LOC_Os12g14070	0.0883879	0.676244	4.6519	c2		510		0.999798	0.999735
				549	Heat shock 70 protein (HSP70)	gi|115487998	LOC_Os12g14070	0.0973955	0.689574	4.80378	c2		548			0.999996
06 PPDK
	22	2	phosphorylation	316	orthophosphate dikinase (PPDKB)	gi|2443402	LOC_Os05g33570	0.146258	0.691517	4.92532	c2			317	320	322	325	327	330	331	336
				317	orthophosphate dikinase (PPDKB)	gi|2443402	LOC_Os05g33570	0.160263	0.648812	4.69226	c2		316	0.999982	0.999997	0.999995	0.999708	0.999662	0.999872	0.999388	0.99983
				320	Orthophosphate dikinase precursor (PPDKB)	gi|115463815	LOC_Os05g33570	0.0764328	0.628636	5.02122	c2		317		0.999993	0.999996	0.999835	0.999801	0.999951	0.999581	0.999923
				322	Orthophosphate dikinase precursor (PPDKB)	gi|115463815	LOC_Os05g33570	0.0471693	0.614066	5.16177	c2		320			1	0.999761	0.99972	0.999907	0.999466	0.99987
				325	orthophosphate dikinase (PPDKB)	gi|2443402	LOC_Os05g33570	0.204611	0.677056	5.53036	c2		322				0.999778	0.999738	0.999917	0.999492	0.999883
				327	orthophosphate dikinase (PPDKB)	gi|2443402	LOC_Os05g33570	0.182645	0.63744	5.42416	c2		325					0.999998	0.999966	0.999942	0.999983
				330	Orthophosphate dikinase precursor (PPDKB)	gi|115463815	LOC_Os05g33570	0.0511745	0.571255	5.39222	c2		327						0.99995	0.99996	0.999971
				331	Orthophosphate dikinase precursor (PPDKB)	gi|115463815	LOC_Os05g33570	0.18925	0.576896	5.2123	c2		330							0.999819	0.999997
				336	orthophosphate dikinase (PPDKB)	gi|2443402	LOC_Os05g33570	0.0457245	0.560627	5.47768	c2		331								0.999863
07 Glycolysis
	25	3		966	Phosphoglycerate kinase, cytosolic (PGK)	gi|115444481	LOC_Os02g07260	1.05732	0.890994	2.7534	c2			1077	1080	1164
				1077	phosphoglycerate kinase (PGK)	gi|114386664	LOC_Os02g07260	0.166509	0.558279	5.83384	c2		966	0.989834	0.990342	0.98887
				1080	Phosphoglycerate kinase, cytosolic (PGK)	gi|115444481	LOC_Os02g07260	0.0694812	0.50412	6.73431	c2		1077		0.999993	0.999978
				1164	phosphoglycerate kinase (PGK)	gi|114386664	LOC_Os02g07260	0.142875	0.537175	5.31297	c2		1080			0.999948
	26	1		1281	Glyceraldehyde-3-phosphate dehydrogenase, cytosolic 3 (GAPDH)	gi|115447137	LOC_Os02g38920	0.166413	0.496691	4.69031	c2			1405
				1405	Glyceraldehyde-3-phosphate dehydrogenase, cytosolic 3 (GAPDH)	gi|115447137	LOC_Os02g38920	0.167832	0.715011	4.89419	c2		1281	0.99918
08 Stress response
	29	1		1696	desiccation-related protein PCC13-62 precursor	gi|38346151	LOC_Os04g33150	0.217239	0.977797	2.66414	c1			1705	1712
				1705	desiccation-related protein PCC13-62 precursor	gi|38346151	LOC_Os04g33150	0.370301	1.09795	3.17307	c1		1696	0.99845	0.99878
				1712	desiccation-related protein PCC13-62 precursor	gi|38346151	LOC_Os04g33150	0.225439	0.945438	2.93752	c1		1705		0.99998
	30	1	disulfide bond; glycosylation	2014	germin-like protein 3	gi|2655289	LOC_Os08g08960	0.403624	1.53211	2.89512	c1			2045	2096
				2045	germin-like protein 3	gi|2655289	LOC_Os08g08960	0.319705	1.13959	2.22168	c1		2014	0.999684	0.998444
				2096	germin-like protein 3	gi|2655289	LOC_Os08g08960	0.334418	1.12441	2.28852	c1		2045		0.99953
09 Protein transport
	32	1		507	Chloroplastic outer envelope membrane protein (OEP75) precursor (Outer membrane protein)	gi|115452177	LOC_Os03g16440	0.140191	0.985177	4.80922	c2			524	546
				524	Chloroplastic outer envelope membrane protein (OEP75) precursor (Outer membrane protein)	gi|115452177	LOC_Os03g16440	0.0826827	0.831378	5.02884	c2		507	0.999557	0.999835
				546	Chloroplastic outer envelope membrane protein (OEP75) precursor (Outer membrane protein)	gi|115452177	LOC_Os03g16440	0.213414	0.84311	4.07752	c2		524		0.999933
10 other
	35	1		1120	actin	gi|20329	LOC_Os10g36650	0.16268	0.644134	5.07995	c2			1123
				1123	actin	gi|20322	LOC_Os10g36650	0.123577	0.567828	5.06485	c2		1120	0.999971
