# Supplementary material for: Proteomic Dissection of Endosperm Starch Granule Associated Proteins Reveals a Network Coordinating Starch Biosynthesis and Amino Acid Metabolism and Glycolysis in Rice Endosperms
Source: Front Plant Sci. 2016 May 25;7:707. doi: 10.3389/fpls.2016.00707 (PMC4879773; doi:10.3389/fpls.2016.00707)
Supplement: Supplementary file 6 [file Table6.XLSX]

## Sheet: Table S6
Table S6. Protein distribution in clusters. Expression abundance in each sample (time point) was the mean related volume of the 4 replicates.
Function category	UPN	Spot No.	Protein name	Accession No.	Chromosome locus	10 DAF	15 DAF	20 DAF	Cluster	GO Accession	reference link
01 Starch biosynthesis
	1	195	alpha 1,4-glucan phosphorylase L isozyme (Pho1)	gi|13195430	LOC_Os03g55090	0.076712	0.594005	5.19346	c2	GO:0009536 cellular_component plastid;GO:0016740 molecular_function transferase activity;GO:0009628 biological_process response to abiotic stimulus;GO:0006950 biological_process response to stress;GO:0008152 biological_process metabolic process	http://www.uniprot.org/uniprot/P27598
		196	alpha 1,4-glucan phosphorylase L isozyme (Pho1)	gi|13195430	LOC_Os03g55090	0.0605532	0.577103	6.27252	c2	GO:0009536 cellular_component plastid;GO:0016740 molecular_function transferase activity;GO:0009628 biological_process response to abiotic stimulus;GO:0006950 biological_process response to stress;GO:0008152 biological_process metabolic process	http://www.uniprot.org/uniprot/P27598
		197	alpha 1,4-glucan phosphorylase L isozyme (Pho1)	gi|13195430	LOC_Os03g55090	0.0614068	0.557411	6.18821	c2	GO:0009536 cellular_component plastid;GO:0016740 molecular_function transferase activity;GO:0009628 biological_process response to abiotic stimulus;GO:0006950 biological_process response to stress;GO:0008152 biological_process metabolic process	http://www.uniprot.org/uniprot/P27598
		198	alpha 1,4-glucan phosphorylase L isozyme (Pho1)	gi|13195430	LOC_Os03g55090	0.0271496	0.555128	6.25452	c2	GO:0009536 cellular_component plastid;GO:0016740 molecular_function transferase activity;GO:0009628 biological_process response to abiotic stimulus;GO:0006950 biological_process response to stress;GO:0008152 biological_process metabolic process	http://www.uniprot.org/uniprot/P27598
		199	alpha 1,4-glucan phosphorylase L isozyme (Pho1)	gi|13195430	LOC_Os03g55090	0.037217	0.54496	6.38381	c2	GO:0009536 cellular_component plastid;GO:0016740 molecular_function transferase activity;GO:0009628 biological_process response to abiotic stimulus;GO:0006950 biological_process response to stress;GO:0008152 biological_process metabolic process	http://www.uniprot.org/uniprot/P27598
	2	254	Pullulanase (PUL)	gi|222628355	LOC_Os08g40930	0.141761	0.467956	5.29107	c2	GO:0009536 cellular_component plastid;GO:0009987 biological_process cellular process;GO:0009058 biological_process biosynthetic process;GO:0005975 biological_process carbohydrate metabolic process;GO:0006091 biological_process generation of precursor metabolites and energy;GO:0016787 molecular_function hydrolase activity	http://www.uniprot.org/uniprot/D0TZH0
		260	Pullulanase (PUL)	gi|222628355	LOC_Os08g40930	0.0648818	0.509716	5.39625	c2	GO:0009536 cellular_component plastid;GO:0009987 biological_process cellular process;GO:0009058 biological_process biosynthetic process;GO:0005975 biological_process carbohydrate metabolic process;GO:0006091 biological_process generation of precursor metabolites and energy;GO:0016787 molecular_function hydrolase activity	http://www.uniprot.org/uniprot/D0TZH0
		261	Pullulanase (PUL)	gi|222628355	LOC_Os08g40930	0.0628228	0.493825	5.28631	c2	GO:0009536 cellular_component plastid;GO:0009987 biological_process cellular process;GO:0009058 biological_process biosynthetic process;GO:0005975 biological_process carbohydrate metabolic process;GO:0006091 biological_process generation of precursor metabolites and energy;GO:0016787 molecular_function hydrolase activity	http://www.uniprot.org/uniprot/D0TZH0
		262	Pullulanase (PUL)	gi|222628355	LOC_Os08g40930	0.131455	0.498845	5.06072	c2	GO:0009536 cellular_component plastid;GO:0009987 biological_process cellular process;GO:0009058 biological_process biosynthetic process;GO:0005975 biological_process carbohydrate metabolic process;GO:0006091 biological_process generation of precursor metabolites and energy;GO:0016787 molecular_function hydrolase activity	http://www.uniprot.org/uniprot/D0TZH0
		266	Pullulanase (PUL)	gi|222628355	LOC_Os08g40930	0.049693	0.595492	5.86635	c2	GO:0009536 cellular_component plastid;GO:0009987 biological_process cellular process;GO:0009058 biological_process biosynthetic process;GO:0005975 biological_process carbohydrate metabolic process;GO:0006091 biological_process generation of precursor metabolites and energy;GO:0016787 molecular_function hydrolase activity	http://www.uniprot.org/uniprot/D0TZH0
		267	Pullulanase (PUL)	gi|222628355	LOC_Os08g40930	0.0911813	0.527037	5.60718	c2	GO:0009536 cellular_component plastid;GO:0009987 biological_process cellular process;GO:0009058 biological_process biosynthetic process;GO:0005975 biological_process carbohydrate metabolic process;GO:0006091 biological_process generation of precursor metabolites and energy;GO:0016787 molecular_function hydrolase activity	http://www.uniprot.org/uniprot/D0TZH0
	3	525	Starch synthase I (SSI)	gi|5734103	LOC_Os06g06560	0.752949	0.829881	1.62847	c2	GO:0009536 cellular_component plastid;GO:0008152 biological_process metabolic process;GO:0009987 biological_process cellular process;GO:0005975 biological_process carbohydrate metabolic process;GO:0009058 biological_process biosynthetic process;GO:0016740 molecular_function transferase activity	http://www.uniprot.org/uniprot/Q0DEC8
		526	Starch synthase I (SSI)	gi|5734103	LOC_Os06g06560	0.789042	0.812744	1.44905	c2	GO:0009536 cellular_component plastid;GO:0008152 biological_process metabolic process;GO:0009987 biological_process cellular process;GO:0005975 biological_process carbohydrate metabolic process;GO:0009058 biological_process biosynthetic process;GO:0016740 molecular_function transferase activity	http://www.uniprot.org/uniprot/Q0DEC8
		527	Starch synthase I (SSI)	gi|5734103	LOC_Os06g06560	0.769994	0.823513	2.10803	c2	GO:0009536 cellular_component plastid;GO:0008152 biological_process metabolic process;GO:0009987 biological_process cellular process;GO:0005975 biological_process carbohydrate metabolic process;GO:0009058 biological_process biosynthetic process;GO:0016740 molecular_function transferase activity	http://www.uniprot.org/uniprot/Q0DEC8
		543	Starch synthase I (SSI)	gi|5734103	LOC_Os06g06560	0.705742	0.84437	1.9717	c2	GO:0009536 cellular_component plastid;GO:0008152 biological_process metabolic process;GO:0009987 biological_process cellular process;GO:0005975 biological_process carbohydrate metabolic process;GO:0009058 biological_process biosynthetic process;GO:0016740 molecular_function transferase activity	http://www.uniprot.org/uniprot/Q0DEC8
	5	751	granule-bound starch synthase (GBSSI)	gi|7798551	LOC_Os06g04200	0.894381	0.900442	0.872282	c3	GO:0009536 cellular_component plastid;GO:0009987 biological_process cellular process;GO:0005975 biological_process carbohydrate metabolic process;GO:0005515 molecular_function protein binding;GO:0009058 biological_process biosynthetic process;GO:0008152 biological_process metabolic process;GO:0016740 molecular_function transferase activity	http://www.uniprot.org/uniprot/Q0DEV5
		771	granule-bound starch synthase (GBSSI)	gi|7798551	LOC_Os06g04200	0.885399	0.811795	0.70423	c3	GO:0009536 cellular_component plastid;GO:0009987 biological_process cellular process;GO:0005975 biological_process carbohydrate metabolic process;GO:0005515 molecular_function protein binding;GO:0009058 biological_process biosynthetic process;GO:0008152 biological_process metabolic process;GO:0016740 molecular_function transferase activity	http://www.uniprot.org/uniprot/Q0DEV5
		781	granule-bound starch synthase (GBSSI)	gi|7798551	LOC_Os06g04200	0.991168	0.964102	0.917776	c3	GO:0009536 cellular_component plastid;GO:0009987 biological_process cellular process;GO:0005975 biological_process carbohydrate metabolic process;GO:0005515 molecular_function protein binding;GO:0009058 biological_process biosynthetic process;GO:0008152 biological_process metabolic process;GO:0016740 molecular_function transferase activity	http://www.uniprot.org/uniprot/Q0DEV5
		786	granule-bound starch synthase (GBSSI)	gi|7798551	LOC_Os06g04200	0.982501	0.956516	0.884577	c3	GO:0009536 cellular_component plastid;GO:0009987 biological_process cellular process;GO:0005975 biological_process carbohydrate metabolic process;GO:0005515 molecular_function protein binding;GO:0009058 biological_process biosynthetic process;GO:0008152 biological_process metabolic process;GO:0016740 molecular_function transferase activity	http://www.uniprot.org/uniprot/Q0DEV5
		794	granule-bound starch synthase (GBSSI)	gi|7798551	LOC_Os06g04200	0.998633	0.966927	0.9801	c3	GO:0009536 cellular_component plastid;GO:0009987 biological_process cellular process;GO:0005975 biological_process carbohydrate metabolic process;GO:0005515 molecular_function protein binding;GO:0009058 biological_process biosynthetic process;GO:0008152 biological_process metabolic process;GO:0016740 molecular_function transferase activity	http://www.uniprot.org/uniprot/Q0DEV5
		795	granule-bound starch synthase (GBSSI)	gi|7798551	LOC_Os06g04200	1.00725	0.956634	0.947585	c3	GO:0009536 cellular_component plastid;GO:0009987 biological_process cellular process;GO:0005975 biological_process carbohydrate metabolic process;GO:0005515 molecular_function protein binding;GO:0009058 biological_process biosynthetic process;GO:0008152 biological_process metabolic process;GO:0016740 molecular_function transferase activity	http://www.uniprot.org/uniprot/Q0DEV5
		801	granule-bound starch synthase (GBSSI)	gi|7798551	LOC_Os06g04200	0.95493	0.905562	0.890026	c3	GO:0009536 cellular_component plastid;GO:0009987 biological_process cellular process;GO:0005975 biological_process carbohydrate metabolic process;GO:0005515 molecular_function protein binding;GO:0009058 biological_process biosynthetic process;GO:0008152 biological_process metabolic process;GO:0016740 molecular_function transferase activity	http://www.uniprot.org/uniprot/Q0DEV5
		802	granule-bound starch synthase (GBSSI)	gi|7798551	LOC_Os06g04200	0.948264	0.917238	0.771717	c3	GO:0009536 cellular_component plastid;GO:0009987 biological_process cellular process;GO:0005975 biological_process carbohydrate metabolic process;GO:0005515 molecular_function protein binding;GO:0009058 biological_process biosynthetic process;GO:0008152 biological_process metabolic process;GO:0016740 molecular_function transferase activity	http://www.uniprot.org/uniprot/Q0DEV5
		803	granule-bound starch synthase (GBSSI)	gi|7798551	LOC_Os06g04200	0.93063	0.855288	0.811013	c3	GO:0009536 cellular_component plastid;GO:0009987 biological_process cellular process;GO:0005975 biological_process carbohydrate metabolic process;GO:0005515 molecular_function protein binding;GO:0009058 biological_process biosynthetic process;GO:0008152 biological_process metabolic process;GO:0016740 molecular_function transferase activity	http://www.uniprot.org/uniprot/Q0DEV5
		810	granule-bound starch synthase (GBSSI)	gi|7798551	LOC_Os06g04200	1.01198	0.913306	0.890812	c3	GO:0009536 cellular_component plastid;GO:0009987 biological_process cellular process;GO:0005975 biological_process carbohydrate metabolic process;GO:0005515 molecular_function protein binding;GO:0009058 biological_process biosynthetic process;GO:0008152 biological_process metabolic process;GO:0016740 molecular_function transferase activity	http://www.uniprot.org/uniprot/Q0DEV5
		812	granule-bound starch synthase (GBSSI)	gi|7798551	LOC_Os06g04200	0.933056	0.887135	0.83639	c3	GO:0009536 cellular_component plastid;GO:0009987 biological_process cellular process;GO:0005975 biological_process carbohydrate metabolic process;GO:0005515 molecular_function protein binding;GO:0009058 biological_process biosynthetic process;GO:0008152 biological_process metabolic process;GO:0016740 molecular_function transferase activity	http://www.uniprot.org/uniprot/Q0DEV5
		813	granule-bound starch synthase (GBSSI)	gi|7798551	LOC_Os06g04200	0.980491	0.858713	0.836575	c3	GO:0009536 cellular_component plastid;GO:0009987 biological_process cellular process;GO:0005975 biological_process carbohydrate metabolic process;GO:0005515 molecular_function protein binding;GO:0009058 biological_process biosynthetic process;GO:0008152 biological_process metabolic process;GO:0016740 molecular_function transferase activity	http://www.uniprot.org/uniprot/Q0DEV5
		814	granule-bound starch synthase (GBSSI)	gi|7798551	LOC_Os06g04200	0.985742	0.904599	0.878897	c3	GO:0009536 cellular_component plastid;GO:0009987 biological_process cellular process;GO:0005975 biological_process carbohydrate metabolic process;GO:0005515 molecular_function protein binding;GO:0009058 biological_process biosynthetic process;GO:0008152 biological_process metabolic process;GO:0016740 molecular_function transferase activity	http://www.uniprot.org/uniprot/Q0DEV5
		819	granule-bound starch synthase (GBSSI)	gi|7798551	LOC_Os06g04200	0.964808	0.959291	0.890304	c3	GO:0009536 cellular_component plastid;GO:0009987 biological_process cellular process;GO:0005975 biological_process carbohydrate metabolic process;GO:0005515 molecular_function protein binding;GO:0009058 biological_process biosynthetic process;GO:0008152 biological_process metabolic process;GO:0016740 molecular_function transferase activity	http://www.uniprot.org/uniprot/Q0DEV5
		824	granule-bound starch synthase (GBSSI)	gi|7798551	LOC_Os06g04200	1.04369	0.949521	0.964438	c3	GO:0009536 cellular_component plastid;GO:0009987 biological_process cellular process;GO:0005975 biological_process carbohydrate metabolic process;GO:0005515 molecular_function protein binding;GO:0009058 biological_process biosynthetic process;GO:0008152 biological_process metabolic process;GO:0016740 molecular_function transferase activity	http://www.uniprot.org/uniprot/Q0DEV5
		1009	granule-bound starch synthase (GBSSI)	gi|7798551	LOC_Os06g04200	0.845269	0.775536	1.45113	c2	GO:0009536 cellular_component plastid;GO:0009987 biological_process cellular process;GO:0005975 biological_process carbohydrate metabolic process;GO:0005515 molecular_function protein binding;GO:0009058 biological_process biosynthetic process;GO:0008152 biological_process metabolic process;GO:0016740 molecular_function transferase activity	http://www.uniprot.org/uniprot/Q0DEV5
		772	UDP-glucose starch glycosyl transferase, partial (GBSSI)	gi|553108	LOC_Os06g04200	0.94337	0.973099	0.927273	c3	GO:0009536 cellular_component plastid;GO:0009987 biological_process cellular process;GO:0005975 biological_process carbohydrate metabolic process;GO:0005515 molecular_function protein binding;GO:0009058 biological_process biosynthetic process;GO:0008152 biological_process metabolic process;GO:0016740 molecular_function transferase activity	http://www.uniprot.org/uniprot/Q0DEV5
		934	UDP-glucose starch glycosyl transferase, partial (GBSSI)	gi|553108	LOC_Os06g04200	0.757144	0.702995	2.16898	c2	GO:0009536 cellular_component plastid;GO:0009987 biological_process cellular process;GO:0005975 biological_process carbohydrate metabolic process;GO:0005515 molecular_function protein binding;GO:0009058 biological_process biosynthetic process;GO:0008152 biological_process metabolic process;GO:0016740 molecular_function transferase activity	http://www.uniprot.org/uniprot/Q0DEV5
	6	892	UDP-glucose pyrophosphorylase (UGPase)	gi|88866516	LOC_Os09g38030	0.203658	0.579447	6.05895	c2	GO:0005886 cellular_component plasma membrane;GO:0009628 biological_process response to abiotic stimulus;GO:0006950 biological_process response to stress;GO:0005829 cellular_component cytosol;GO:0008150 biological_process biological_process;GO:0016740 molecular_function transferase activity;GO:0008152 biological_process metabolic process;GO:0007275 biological_process multicellular organismal deve…	http://www.uniprot.org/uniprot/Q43772
		895	UDP-glucose pyrophosphorylase (UGPase)	gi|88866516	LOC_Os09g38030	0.194455	0.463058	6.48497	c2	GO:0005886 cellular_component plasma membrane;GO:0009628 biological_process response to abiotic stimulus;GO:0006950 biological_process response to stress;GO:0005829 cellular_component cytosol;GO:0008150 biological_process biological_process;GO:0016740 molecular_function transferase activity;GO:0008152 biological_process metabolic process;GO:0007275 biological_process multicellular organismal deve…	http://www.uniprot.org/uniprot/Q43772
	7	910	ADP-glucose pyrophosphorylase 51kD subunit (AGPase S2a)	gi|169759	LOC_Os08g25734	0.314748	0.537555	5.58923	c2	GO:0009536 cellular_component plastid;GO:0005737 cellular_component cytoplasm;GO:0009987 biological_process cellular process;GO:0005975 biological_process carbohydrate metabolic process;GO:0009058 biological_process biosynthetic process;GO:0009628 biological_process response to abiotic stimulus;GO:0009791 biological_process post-embryonic development;GO:0000003 biological_process reproduction;GO:…	http://www.uniprot.org/uniprot/P15280#P15280-2
		911	ADPglucose pyrophosphorylase (AGPase S2a)	gi|169761	LOC_Os08g25734	0.341586	0.528319	4.69036	c2	GO:0009536 cellular_component plastid;GO:0005737 cellular_component cytoplasm;GO:0009987 biological_process cellular process;GO:0005975 biological_process carbohydrate metabolic process;GO:0009058 biological_process biosynthetic process;GO:0009628 biological_process response to abiotic stimulus;GO:0009791 biological_process post-embryonic development;GO:0000003 biological_process reproduction;GO:…	http://www.uniprot.org/uniprot/P15280#P15280-2
02 Amino acid biosynthesis
	8	871	alanine aminotransferase 2 (ALAAT-2)	gi|14018051	LOC_Os10g25130	0.934461	0.550112	1.90446	c2	GO:0009536 cellular_component plastid;GO:0005739 cellular_component mitochondrion;GO:0005515 molecular_function protein binding;GO:0008150 biological_process biological_process;GO:0006950 biological_process response to stress;GO:0009056 biological_process catabolic process;GO:0009987 biological_process cellular process;GO:0016740 molecular_function transferase activity;GO:0000166 molecular_functi…	http://www.uniprot.org/uniprot/P34106
04 Storage protein
	12	2287	glutelin	gi|31455453	LOC_Os02g16820	0.240338	1.56984	2.51043	c1	GO:0009987 biological_process cellular process;GO:0009719 biological_process response to endogenous stimulus;GO:0000003 biological_process reproduction;GO:0009791 biological_process post-embryonic development;GO:0003674 molecular_function molecular_function;GO:0005623 cellular_component cell	http://www.uniprot.org/uniprot/Q6ERU3
		2419	glutelin	gi|31455453	LOC_Os02g16820	0.227381	1.32595	2.37318	c1	GO:0009987 biological_process cellular process;GO:0009719 biological_process response to endogenous stimulus;GO:0000003 biological_process reproduction;GO:0009791 biological_process post-embryonic development;GO:0003674 molecular_function molecular_function;GO:0005623 cellular_component cell	http://www.uniprot.org/uniprot/Q6ERU3
	15	1839	glutelin	gi|115445979	LOC_Os02g25640	0.358024	1.14016	2.33516	c1	GO:0009987 biological_process cellular process;GO:0009719 biological_process response to endogenous stimulus;GO:0000003 biological_process reproduction;GO:0009791 biological_process post-embryonic development;GO:0003674 molecular_function molecular_function;GO:0005623 cellular_component cell	http://www.uniprot.org/uniprot/P12783
	16	2032	19 kDa globulin ( GLB19)	gi|20159	LOC_Os05g41970	0.271515	1.17835	2.19662	c1		http://www.uniprot.org/uniprot/P29835
05 Protein folding
	17	339	Chaperone protein ClpB2 (CLPB2)	gi|37718900	LOC_Os03g31300	0.362467	0.601	5.03324	c2	GO:0006139 biological_process nucleobase, nucleoside, nucleotide and nucleic acid metabolic process;GO:0009056 biological_process catabolic process;GO:0016787 molecular_function hydrolase activity;GO:0009536 cellular_component plastid;GO:0009987 biological_process cellular process;GO:0016043 biological_process cellular component organization;GO:0009628 biological_process response to abiotic stimu…	http://www.uniprot.org/uniprot/Q75GT3
	18	468	Heat shock 70 protein (HSP70)	gi|115487998	LOC_Os12g14070	0.231069	0.716418	4.88045	c2	GO:0009536 cellular_component plastid;GO:0005515 molecular_function protein binding;GO:0008150 biological_process biological_process;GO:0009579 cellular_component thylakoid;GO:0009628 biological_process response to abiotic stimulus;GO:0006950 biological_process response to stress;GO:0006810 biological_process transport;GO:0005576 cellular_component extracellular region;GO:0009987 biological_proce…	http://www.uniprot.org/uniprot/Q02028
		510	Heat shock 70 protein (HSP70)	gi|115487998	LOC_Os12g14070	0.257356	0.722284	3.37252	c2	GO:0009536 cellular_component plastid;GO:0005515 molecular_function protein binding;GO:0008150 biological_process biological_process;GO:0009579 cellular_component thylakoid;GO:0009628 biological_process response to abiotic stimulus;GO:0006950 biological_process response to stress;GO:0006810 biological_process transport;GO:0005576 cellular_component extracellular region;GO:0009987 biological_proce…	http://www.uniprot.org/uniprot/Q02028
		548	Heat shock 70 protein (HSP70)	gi|115487998	LOC_Os12g14070	0.0883879	0.676244	4.6519	c2	GO:0009536 cellular_component plastid;GO:0005515 molecular_function protein binding;GO:0008150 biological_process biological_process;GO:0009579 cellular_component thylakoid;GO:0009628 biological_process response to abiotic stimulus;GO:0006950 biological_process response to stress;GO:0006810 biological_process transport;GO:0005576 cellular_component extracellular region;GO:0009987 biological_proce…	http://www.uniprot.org/uniprot/Q02028
		549	Heat shock 70 protein (HSP70)	gi|115487998	LOC_Os12g14070	0.0973955	0.689574	4.80378	c2	GO:0009536 cellular_component plastid;GO:0005515 molecular_function protein binding;GO:0008150 biological_process biological_process;GO:0009579 cellular_component thylakoid;GO:0009628 biological_process response to abiotic stimulus;GO:0006950 biological_process response to stress;GO:0006810 biological_process transport;GO:0005576 cellular_component extracellular region;GO:0009987 biological_proce…	http://www.uniprot.org/uniprot/Q02028
	19	559	endosperm lumenal binding protein (BIPE)	gi|2267006	LOC_Os02g02410	0.696647	0.951697	2.63822	c2	GO:0005886 cellular_component plasma membrane;GO:0007275 biological_process multicellular organismal development;GO:0030154 biological_process cell differentiation;GO:0016043 biological_process cellular component organization;GO:0005730 cellular_component nucleolus;GO:0005618 cellular_component cell wall;GO:0008150 biological_process biological_process;GO:0005773 cellular_component vacuole;GO:000…	http://www.uniprot.org/uniprot/O24581
	21	754	Protein disulfide isomerase-like 1-1 (PDIL1-1)	gi|125533732	LOC_Os11g09280	0.307955	0.576915	4.48444	c2	GO:0009790 biological_process embryo development;GO:0005618 cellular_component cell wall;GO:0009579 cellular_component thylakoid;GO:0008150 biological_process biological_process;GO:0005773 cellular_component vacuole;GO:0008152 biological_process metabolic process;GO:0009536 cellular_component plastid;GO:0003824 molecular_function catalytic activity;GO:0009628 biological_process response to abioti…	http://www.uniprot.org/uniprot/Q53LQ0
06 PPDK
	22	316	orthophosphate dikinase (PPDKB)	gi|2443402	LOC_Os05g33570	0.146258	0.691517	4.92532	c2	GO:0009536 cellular_component plastid;GO:0016740 molecular_function transferase activity;GO:0005829 cellular_component cytosol;GO:0016301 molecular_function kinase activity;GO:0005634 cellular_component nucleus;GO:0009987 biological_process cellular process;GO:0008152 biological_process metabolic process	http://www.uniprot.org/uniprot/Q6AVA8
		317	orthophosphate dikinase (PPDKB)	gi|2443402	LOC_Os05g33570	0.160263	0.648812	4.69226	c2	GO:0009536 cellular_component plastid;GO:0016740 molecular_function transferase activity;GO:0005829 cellular_component cytosol;GO:0016301 molecular_function kinase activity;GO:0005634 cellular_component nucleus;GO:0009987 biological_process cellular process;GO:0008152 biological_process metabolic process	http://www.uniprot.org/uniprot/Q6AVA8
		320	Orthophosphate dikinase precursor (PPDKB)	gi|115463815	LOC_Os05g33570	0.0764328	0.628636	5.02122	c2	GO:0009536 cellular_component plastid;GO:0016740 molecular_function transferase activity;GO:0005829 cellular_component cytosol;GO:0016301 molecular_function kinase activity;GO:0005634 cellular_component nucleus;GO:0009987 biological_process cellular process;GO:0008152 biological_process metabolic process	http://www.uniprot.org/uniprot/Q6AVA8
		322	Orthophosphate dikinase precursor (PPDKB)	gi|115463815	LOC_Os05g33570	0.0471693	0.614066	5.16177	c2	GO:0009536 cellular_component plastid;GO:0016740 molecular_function transferase activity;GO:0005829 cellular_component cytosol;GO:0016301 molecular_function kinase activity;GO:0005634 cellular_component nucleus;GO:0009987 biological_process cellular process;GO:0008152 biological_process metabolic process	http://www.uniprot.org/uniprot/Q6AVA8
		325	orthophosphate dikinase (PPDKB)	gi|2443402	LOC_Os05g33570	0.204611	0.677056	5.53036	c2	GO:0009536 cellular_component plastid;GO:0016740 molecular_function transferase activity;GO:0005829 cellular_component cytosol;GO:0016301 molecular_function kinase activity;GO:0005634 cellular_component nucleus;GO:0009987 biological_process cellular process;GO:0008152 biological_process metabolic process	http://www.uniprot.org/uniprot/Q6AVA8
		327	orthophosphate dikinase (PPDKB)	gi|2443402	LOC_Os05g33570	0.182645	0.63744	5.42416	c2	GO:0009536 cellular_component plastid;GO:0016740 molecular_function transferase activity;GO:0005829 cellular_component cytosol;GO:0016301 molecular_function kinase activity;GO:0005634 cellular_component nucleus;GO:0009987 biological_process cellular process;GO:0008152 biological_process metabolic process	http://www.uniprot.org/uniprot/Q6AVA8
		330	Orthophosphate dikinase precursor (PPDKB)	gi|115463815	LOC_Os05g33570	0.0511745	0.571255	5.39222	c2	GO:0009536 cellular_component plastid;GO:0016740 molecular_function transferase activity;GO:0005829 cellular_component cytosol;GO:0016301 molecular_function kinase activity;GO:0005634 cellular_component nucleus;GO:0009987 biological_process cellular process;GO:0008152 biological_process metabolic process	http://www.uniprot.org/uniprot/Q6AVA8
		331	Orthophosphate dikinase precursor (PPDKB)	gi|115463815	LOC_Os05g33570	0.18925	0.576896	5.2123	c2	GO:0009536 cellular_component plastid;GO:0016740 molecular_function transferase activity;GO:0005829 cellular_component cytosol;GO:0016301 molecular_function kinase activity;GO:0005634 cellular_component nucleus;GO:0009987 biological_process cellular process;GO:0008152 biological_process metabolic process	http://www.uniprot.org/uniprot/Q6AVA8
		336	orthophosphate dikinase (PPDKB)	gi|2443402	LOC_Os05g33570	0.0457245	0.560627	5.47768	c2	GO:0009536 cellular_component plastid;GO:0016740 molecular_function transferase activity;GO:0005829 cellular_component cytosol;GO:0016301 molecular_function kinase activity;GO:0005634 cellular_component nucleus;GO:0009987 biological_process cellular process;GO:0008152 biological_process metabolic process	http://www.uniprot.org/uniprot/Q6AVA8
07 Glycolysis
	23	682	2,3-bisphosphoglycerate-independent phosphoglycerate mutase (PGAM-I)	gi|115440691	LOC_Os01g60190	0.318996	0.593103	4.39249	c2	GO:0005829 cellular_component cytosol;GO:0005488 molecular_function binding;GO:0008150 biological_process biological_process;GO:0003824 molecular_function catalytic activity;GO:0005575 cellular_component cellular_component;GO:0008152 biological_process metabolic process;GO:0005576 cellular_component extracellular region	http://www.uniprot.org/uniprot/P30792
	25	966	Phosphoglycerate kinase, cytosolic (PGK)	gi|115444481	LOC_Os02g07260	1.05732	0.890994	2.7534	c2	GO:0005886 cellular_component plasma membrane;GO:0005829 cellular_component cytosol;GO:0005773 cellular_component vacuole;GO:0016301 molecular_function kinase activity;GO:0009056 biological_process catabolic process;GO:0006091 biological_process generation of precursor metabolites and energy;GO:0005975 biological_process carbohydrate metabolic process;GO:0005575 cellular_component cellular_compon…	http://www.uniprot.org/uniprot/P12783
		1077	Phosphoglycerate kinase (PGK)	gi|114386664	LOC_Os02g07260	0.166509	0.558279	5.83384	c2	GO:0005886 cellular_component plasma membrane;GO:0005829 cellular_component cytosol;GO:0005773 cellular_component vacuole;GO:0016301 molecular_function kinase activity;GO:0009056 biological_process catabolic process;GO:0006091 biological_process generation of precursor metabolites and energy;GO:0005975 biological_process carbohydrate metabolic process;GO:0005575 cellular_component cellular_compon…	http://www.uniprot.org/uniprot/P12783
		1080	Phosphoglycerate kinase, cytosolic (PGK)	gi|115444481	LOC_Os02g07260	0.0694812	0.50412	6.73431	c2	GO:0005886 cellular_component plasma membrane;GO:0005829 cellular_component cytosol;GO:0005773 cellular_component vacuole;GO:0016301 molecular_function kinase activity;GO:0009056 biological_process catabolic process;GO:0006091 biological_process generation of precursor metabolites and energy;GO:0005975 biological_process carbohydrate metabolic process;GO:0005575 cellular_component cellular_compon…	http://www.uniprot.org/uniprot/P12783
		1164	Phosphoglycerate kinase (PGK)	gi|114386664	LOC_Os02g07260	0.142875	0.537175	5.31297	c2	GO:0005886 cellular_component plasma membrane;GO:0005829 cellular_component cytosol;GO:0005773 cellular_component vacuole;GO:0016301 molecular_function kinase activity;GO:0009056 biological_process catabolic process;GO:0006091 biological_process generation of precursor metabolites and energy;GO:0005975 biological_process carbohydrate metabolic process;GO:0005575 cellular_component cellular_compon…	http://www.uniprot.org/uniprot/P12783
	26	1281	Glyceraldehyde-3-phosphate dehydrogenase, cytosolic 3 (GAPDH)	gi|115447137	LOC_Os02g38920	0.166413	0.496691	4.69031	c2	GO:0003824 molecular_function catalytic activity;GO:0005773 cellular_component vacuole;GO:0008150 biological_process biological_process;GO:0009987 biological_process cellular process;GO:0009058 biological_process biosynthetic process;GO:0005634 cellular_component nucleus;GO:0009536 cellular_component plastid;GO:0005886 cellular_component plasma membrane;GO:0005739 cellular_component mitochondrion…	http://www.uniprot.org/uniprot/Q6K5G8
		1405	Glyceraldehyde-3-phosphate dehydrogenase, cytosolic 3 (GAPDH)	gi|115447137	LOC_Os02g38920	0.167832	0.715011	4.89419	c2	GO:0003824 molecular_function catalytic activity;GO:0005773 cellular_component vacuole;GO:0008150 biological_process biological_process;GO:0009987 biological_process cellular process;GO:0009058 biological_process biosynthetic process;GO:0005634 cellular_component nucleus;GO:0009536 cellular_component plastid;GO:0005886 cellular_component plasma membrane;GO:0005739 cellular_component mitochondrion…	http://www.uniprot.org/uniprot/Q6K5G8
08 Stress response
	28	1508	stress responsive protein	gi|34394518	LOC_Os07g48490	0.178817	0.532851	6.21437	c2	GO:0008150 biological_process biological_process;GO:0005575 cellular_component cellular_component;GO:0003674 molecular_function molecular_function
	29	1696	desiccation-related protein PCC13-62 precursor	gi|38346151	LOC_Os04g33150	0.217239	0.977797	2.66414	c1	GO:0008150 biological_process biological_process;GO:0003674 molecular_function molecular_function;GO:0005623 cellular_component cell
		1705	desiccation-related protein PCC13-62 precursor	gi|38346151	LOC_Os04g33150	0.370301	1.09795	3.17307	c1	GO:0008150 biological_process biological_process;GO:0003674 molecular_function molecular_function;GO:0005623 cellular_component cell
		1712	desiccation-related protein PCC13-62 precursor	gi|38346151	LOC_Os04g33150	0.225439	0.945438	2.93752	c1	GO:0008150 biological_process biological_process;GO:0003674 molecular_function molecular_function;GO:0005623 cellular_component cell
	30	2014	germin-like protein 3	gi|2655289	LOC_Os08g08960	0.403624	1.53211	2.89512	c1	GO:0005488 molecular_function binding;GO:0008150 biological_process biological_process;GO:0003674 molecular_function molecular_function;GO:0005576 cellular_component extracellular region;GO:0005623 cellular_component cell	http://www.uniprot.org/uniprot/Q6YZA9
		2045	germin-like protein 3	gi|2655289	LOC_Os08g08960	0.319705	1.13959	2.22168	c1	GO:0005488 molecular_function binding;GO:0008150 biological_process biological_process;GO:0003674 molecular_function molecular_function;GO:0005576 cellular_component extracellular region;GO:0005623 cellular_component cell	http://www.uniprot.org/uniprot/Q6YZA9
		2096	germin-like protein 3	gi|2655289	LOC_Os08g08960	0.334418	1.12441	2.28852	c1	GO:0005488 molecular_function binding;GO:0008150 biological_process biological_process;GO:0003674 molecular_function molecular_function;GO:0005576 cellular_component extracellular region;GO:0005623 cellular_component cell	http://www.uniprot.org/uniprot/Q6YZA9
09 Protein transport
	31	252	chloroplast inner envelope protein	gi|10140720	LOC_Os10g35010	0.0609716	0.727214	6.57037	c2	GO:0016043 biological_process cellular component organization;GO:0009536 cellular_component plastid;GO:0016020 cellular_component membrane;GO:0009987 biological_process cellular process;GO:0006810 biological_process transport	http://www.uniprot.org/uniprot/Q8LPR9
	32	507	Chloroplastic outer envelope membrane protein (OEP75) precursor (Outer membrane protein)	gi|115452177	LOC_Os03g16440	0.140191	0.985177	4.80922	c2	GO:0009790 biological_process embryo development;GO:0009653 biological_process anatomical structure morphogenesis;GO:0005215 molecular_function transporter activity;GO:0009536 cellular_component plastid;GO:0005773 cellular_component vacuole;GO:0016043 biological_process cellular component organization;GO:0009987 biological_process cellular process;GO:0006810 biological_process transport;GO:001602…	http://www.uniprot.org/uniprot/Q84Q83
		524	Chloroplastic outer envelope membrane protein (OEP75) precursor (Outer membrane protein)	gi|115452177	LOC_Os03g16440	0.0826827	0.831378	5.02884	c2	GO:0009790 biological_process embryo development;GO:0009653 biological_process anatomical structure morphogenesis;GO:0005215 molecular_function transporter activity;GO:0009536 cellular_component plastid;GO:0005773 cellular_component vacuole;GO:0016043 biological_process cellular component organization;GO:0009987 biological_process cellular process;GO:0006810 biological_process transport;GO:001602…	http://www.uniprot.org/uniprot/Q84Q83
		546	Chloroplastic outer envelope membrane protein (OEP75) precursor (Outer membrane protein)	gi|115452177	LOC_Os03g16440	0.213414	0.84311	4.07752	c2	GO:0009790 biological_process embryo development;GO:0009653 biological_process anatomical structure morphogenesis;GO:0005215 molecular_function transporter activity;GO:0009536 cellular_component plastid;GO:0005773 cellular_component vacuole;GO:0016043 biological_process cellular component organization;GO:0009987 biological_process cellular process;GO:0006810 biological_process transport;GO:001602…	http://www.uniprot.org/uniprot/Q84Q83
10 other
	35	1120	actin	gi|20329	LOC_Os10g36650	0.16268	0.644134	5.07995	c2	GO:0016043 biological_process cellular component organization;GO:0009987 biological_process cellular process;GO:0005618 cellular_component cell wall;GO:0005198 molecular_function structural molecule activity;GO:0009791 biological_process post-embryonic development;GO:0005575 cellular_component cellular_component;GO:0006950 biological_process response to stress;GO:0005856 cellular_component cytosk…	http://www.uniprot.org/uniprot/A3C6D7
		1123	actin	gi|20322	LOC_Os10g36650	0.123577	0.567828	5.06485	c2	GO:0016043 biological_process cellular component organization;GO:0009987 biological_process cellular process;GO:0005618 cellular_component cell wall;GO:0005198 molecular_function structural molecule activity;GO:0009791 biological_process post-embryonic development;GO:0005575 cellular_component cellular_component;GO:0006950 biological_process response to stress;GO:0005856 cellular_component cytosk…	http://www.uniprot.org/uniprot/Q10DV7
	36	2474	Seed allergenic protein RA5 (RA5)	gi|218197	LOC_Os07g11510	0.316356	1.27328	3.24115	c1		http://www.uniprot.org/uniprot/Q01881
	37	2515	Seed allergenic protein RA17 precursor	gi|115471175	LOC_Os07g11410	0.270736	1.07274	3.17777	c1		http://www.uniprot.org/uniprot/Q01881
