# Supplementary material for: Proteomic Dissection of Endosperm Starch Granule Associated Proteins Reveals a Network Coordinating Starch Biosynthesis and Amino Acid Metabolism and Glycolysis in Rice Endosperms
Source: Front Plant Sci. 2016 May 25;7:707. doi: 10.3389/fpls.2016.00707 (PMC4879773; doi:10.3389/fpls.2016.00707)
Supplement: Supplementary file 7 [file Table7.XLSX]

## Sheet: Table S7
Table S7. Differentially expressed soluble starch metabolism related proteins in developing rice seeds and endosperms. Proteins in Table S7.1 were from proteomic study of developing rice seeds, and those in Table S7.2 were from proteomic study of developing rice endosperms. Chromosome loci of proteins were re-identified by searching against the rice genome annotation project database (http://rice…
Table S7.1. Differentially expressed starch metabolism related proteins in developing rice seeds. Proteins were obtained from Xu SB, Li T, Deng ZY, Chong K, Xue YB, Wang T (2008) Dynamic proteomic analysis reveals a switch between central carbon metabolism and alcoholic fermentation in rice filling grains. Plant Physiol 148: 908-925.
Spot No.	Protein Name	Accession No.	Chromosome locus	Expression abundance
				6DAF	8DAF	10DAF	12DAF	14DAF	16DAF	18DAF	20DAF
2090	UDP-glucose pyrophosphorylase	gi|15823775	LOC_Os09g38030	0.0186468	0.0241543	0.0507502	0.0477468	0.031806	0.0397611	0.0323344	0.0451331
1768	Isoamylase III	gi|11263719	LOC_Os08g36900	0.0146207	0.0355635	0.0232111	0.0484941	0.026216	0.0298472	0.00750274	0
1345	Isoamylase I	gi|3252794	LOC_Os08g40930	0.0318642	0.0192858	0.034095	0.0483999	0.0258947	0.0313631	0.0328234	0.0450725
1347	Isoamylase I	gi|3252794	LOC_Os08g40930	0.0152508	0.00954563	0.0204934	0.0303942	0.0151066	0.0159236	0.0175375	0.0105458
1193	Putative alpha amylase	gi|50930099	LOC_Os08g40930	0.360162	1.07584	1.17713	1.86516	2.09736	3.12786	3.5845	2.717
1197	Putative alpha amylase	gi|50930099	LOC_Os08g40930	0.0785798	0.281611	0.315523	0.345015	0.386014	0.743357	0.601517	0.469531
1213	Putative Alpha amylase	gi|50930099	LOC_Os08g40930	0.0722064	0.372893	0.486691	0.667892	0.913655	1.33605	1.99762	1.74492
1218	Putative limit dextrinase	gi|38346454	LOC_Os08g40930	0.0146911	0.143098	0.160071	0.185175	0.339636	0.621801	0.983343	0.829685
1230	Starch debranching enzyme	gi|3172048	LOC_Os08g40930	0.0281796	0.0511651	0.0329048	0.0482103	0.0545859	0.0823594	0.144919	0.186792
1202	Alpha 1,4-glucan phosphorylase L isozyme	gi|13195430	LOC_Os03g55090	0.123725	0.0686999	0.099754	0.108239	0.274439	0.295404	0.356858	0.287031
1214	Alpha 1,4-glucan phosphorylase L isozyme	gi|13195430	LOC_Os03g55090	0.0314571	0.0212361	0.0396736	0.0497631	0.110917	0.108883	0.120765	0.152256
2461	Alpha 1,4-glucan phosphorylase L isozyme	gi|13195430	LOC_Os03g55090	0.185242	0.152062	0.319561	0.254304	0.327656	0.255393	0.241203	0.2504
1532	Plastidic phosphoglucomutase, Putative	gi|78708007	LOC_Os10g11140	0.049423	0.0459224	0.0396613	0.0377055	0.0529253	0.0795263	0.0924397	0.0844776
1540	Plastidic phosphoglucomutase, Putative	gi|78708007	LOC_Os10g11140	0.06578	0.0563138	0.0695223	0.113759	0.103222	0.129838	0.132064	0.169689
1850	ADP-glucose pyrophosphorylase large subunit isoform. (OsAGPL2)*	gi|13540812	LOC_Os01g44220	0.0530924	0.0258813	0.0248687	0.0185569	0.0302993	0.0149028	0.0238204	0.0186328
1573	ADP-glucose pyrophosphorylase large subunit isoform. (OsAGPL2)*	gi|13540812	LOC_Os01g44220	0.434719	0.474228	0.606939	0.5588	0.684923	0.939159	1.03784	0.972358
1571	ADP-glucose pyrophosphorylase large subunit isoform. (OsAGPL2)*	gi|34912986	LOC_Os01g44220	0.421231	0.585818	0.737142	0.929456	1.02536	1.04807	1.10453	0.822262
1559	ADP-glucose pyrophosphorylase large subunit isoform. (OsAGPL2)*	gi|55296000	LOC_Os01g44220	0.0799738	0.0834287	0.0633543	0.098398	0.0974537	0.155686	0.0759011	0.0713282
1585	ADP-glucose pyrophosphorylase large subunit isoform. (OsAGPL2)*	gi|55296000	LOC_Os01g44220	0.187778	0.194275	0.321249	0.329881	0.267124	0.377329	0.409789	0.334826
1767	ADP-glucose pyrophosphorylase large subunit isoform. (OsAGPL2)*	gi|55296000	LOC_Os01g44220	0.109312	0.0786999	0.0581791	0.0416548	0.0606492	0.0447173	0.0447443	0.0589565
1655	Putative ADP-glucose pyrophosphorylase. (AGPS2a)*	gi|50944557	LOC_Os08g25734	0.304596	0.225092	0.453557	0.52027	0.501072	0.735891	0.544451	0.511429
1778	Putative ADP-glucose pyrophosphorylase. (AGPS2b)*	gi|50944557	LOC_Os08g25734	0.0300375	0.0515182	0.0414805	0.053586	0.0512609	0.0705148	0.080392	0.0879212
1703	Putative ADP-glucose pyrophosphorylase. (OsAGPL3)*	gi|50582723	LOC_Os03g52460	0.061642	0.080286	0.0674713	0.0840599	0.0785027	0.0632128	0.0802402	0.133318
1730	Putative ADP-glucose pyrophosphorylase. (OsAGPL3)*	gi|50582723	LOC_Os03g52460	0.0645955	0.0346188	0.0713299	0.0412271	0.0473724	0.0788141	0.0815978	0.101973
Table S7.2. Differentially expressed starch metabolism related proteins in developing rice endosperms. Proteins were obtained from Xu SB, Yu HT, Yan LF, Wang T (2010) Integrated proteomic and cytological study of rice endosperms at the storage phase. J Proteome Res 9: 4906-4918.
Spot No.	Protein name	Accession No.	Chromosome locus	Expression abundance
				12 DAF	15 DAF	18 DAF
219	Pullulanase	gi|90265109	LOC_Os08g40930	0.695973	1.02813	1.71
140	Pullulanase	gi|125547179	LOC_Os08g40930	0.815635	1.28217	1.16703
142	Pullulanase	gi|38346454	LOC_Os08g40930	0.790894	1.10295	1.4632
148	Pullulanase	gi|90265109	LOC_Os08g40930	0.862283	1.33571	1.22015
206	Pullulanase	gi|125547179	LOC_Os08g40930	0.720611	1.03844	1.84313
260	Pullulanase	gi|38346454	LOC_Os08g40930	0.719768	0.983202	1.45978
147	Alpha-1,4 glucan phosphorylase, L isozyme	gi|13195430	LOC_Os03g55090	0.956328	0.967297	0.915656
179	Alpha-1,4 glucan phosphorylase, L isozyme	gi|13195430	LOC_Os03g55090	0.65984	1.04368	1.20916
721	ADP-glucose pyrophosphorylase large subunit isoform (OsAGPL2)	gi|55296000	LOC_Os01g44220	1.26192	0.936033	1.03961
729	ADP-glucose pyrophosphorylase large subunit isoform (OsAGPL2)	gi|55296000	LOC_Os01g44220	1.10047	1.12867	1.07784
745	ADP-glucose pyrophosphorylase large subunit isoform (OsAGPL2)	gi|115438749	LOC_Os01g44220	0.76827	1.09294	1.74965
760	ADP-glucose pyrophosphorylase large subunit isoform (OsAGPL2)	gi|55296000	LOC_Os01g44220	0.879556	1.05368	1.46544
767	ADP-glucose pyrophosphorylase large subunit isoform (OsAGPL2)	gi|13540812	LOC_Os01g44220	0.954386	1.12247	0.902497
969	ADP-glucose pyrophosphorylase large subunit isoform (OsAGPL2)	gi|13540812	LOC_Os01g44220	0.967189	0.96966	0.792692
789	ADP-glucose pyrophosphorylase large subunit isoform (OsAGPL2)	gi|55296000	LOC_Os01g44220	0.908449	1.12008	0.942436
954	ADP-glucose pyrophosphorylase large subunit 3. (OsAGPL3)	gi|115455167	LOC_Os03g52460	0.888613	0.859448	0.931837
980	ADP-glucose pyrophosphorylase. (AGPS2a)	gi|115476014	LOC_Os08g25734	0.702528	1.01038	1.83543
